# Supplementary material for: Understanding Mantle Edge Pigmentation Through Comprehensive Transcriptomic Profiling of the Chilean Oyster (Ostrea chilensis)
Source: Biology (Basel). 2025 Jan 30;14(2):145. doi: 10.3390/biology14020145 (PMC11852028; doi:10.3390/biology14020145)
Supplement: Supplementary file 1 [file biology-14-00145-s001.zip]

Archive with 7 entries (6 files):
- SuplementaryTablesandFigures/
- SuplementaryTablesandFigures/FigS1.jpg
- SuplementaryTablesandFigures/FigS2.jpg
- SuplementaryTablesandFigures/FigS3.jpg
- SuplementaryTablesandFigures/FigS4.jpg
- SuplementaryTablesandFigures/FigS5.jpg
- SuplementaryTablesandFigures/SuplementaryTables.xlsx
