# Supplementary material for: Understanding Mantle Edge Pigmentation Through Comprehensive Transcriptomic Profiling of the Chilean Oyster (Ostrea chilensis)
Source: Biology (Basel). 2025 Jan 30;14(2):145. doi: 10.3390/biology14020145 (PMC11852028; doi:10.3390/biology14020145)
Supplement: Supplementary file 1 [file biology-14-00145-s001.zip › SuplementaryTablesandFigures/SuplementaryTables.xlsx]

## Sheet: Sup Table 1
GeneID	Foward sequence (5´-3´)	Reverse sequence (5´-3´)	Tm (°C)	Amplicon (bp)	E (%)
tyr	TACTGCTACACCCTACCCCC	AGCTCAGTCAACTTCACCCG	60	158	1.011
crebl	CTGCTCAGATCTCGCCTCTG	CCGTCACTCTCACCTGTGTC	60	151	0.998
ddc	GCAACATGTGTGCAGTCTGG	CCTGTACACCTCACTGCGTT	61	156	0.984
maob	AGCAGGCGGTAAAGTTCCTC	ACATCAGCCCCTTGGTCTTG	60	159	1.021
abcb1	CAGCCAAGAAACAGGTGTGC	ATGTGACCATTGCCAGCGTA	61	151	1.018
mfng	GAAAGGCTCAGACTGGGGTC	AGATGCTGTTGCTACGCCTT	60	157	1.022
rab11a	CATTTAGGAGTTGGCGTTGG	CCAAGGTTGAAAAGCAGGAG	60	134	1
cacna1c	GCCGGCCGCGACCTCACAGACT	CGGCCGTGGTGGTGAAGCTGTA	61	100	1
calm1	ATTGCCTCGGCTTCCCGGTC	TAAGCGCCCGTTTAAAGGCC	61	156	1.022
actinb	GGACAGTGTTGGCGTACAGA	GATTCCGTTGCCCAGAGTCA	60	135	1
fau	GGCTTTCCTCCAAACATAATCACC	TGCAGCTGTTTGTACGAGGT	60	139	0.98

## Sheet: Sup Table 2
Name	Reads number	Avg.length	Reads number after trim	Avg.length
DE1	157974826	151	157922878	123.63
DE2	159414840	151	159395318	135.53
DE3	159000842	151	158947191	123.97
WE1	153300260	151	153274065	133.11
WE2	150795434	151	150776207	136.01
WE3	155326914	151	155304924	133.21
Total	935813116	151	935620583	130.91

## Sheet: Sup Table 3
Total transcripts			50908
Average transcripts length (bp)			1520
%GC			37.92
N75			1078
N50			1929
N25			3498
Minimum transcript length			500
Maximum transcript length			25827

## Sheet: Sup Table 4
Name	Chromosome	Region	Max group mean	Log₂ fold change	Fold change	P-value	FDR p-value	Bonferroni
Ostra1B_1_(paired,_trimmed_pairs)_contig_9607	Ostra1B_1_(paired,_trimmed_pairs)_contig_9607	1..2435	3.03519	11.0769	2160.09	5.64524e-05	0.00783135	1
Ostra1B_1_(paired,_trimmed_pairs)_contig_28812	Ostra1B_1_(paired,_trimmed_pairs)_contig_28812	1..2135	3.62788	10.8938	1902.59	5.97921e-05	0.00816596	1
Ostra1B_1_(paired,_trimmed_pairs)_contig_48850	Ostra1B_1_(paired,_trimmed_pairs)_contig_48850	1..669	10.6081	10.7668	1742.36	8.65293e-05	0.0104394	1
Ostra1B_1_(paired,_trimmed_pairs)_contig_27663	Ostra1B_1_(paired,_trimmed_pairs)_contig_27663	1..582	6.69022	10.4213	1371.31	8.21554e-05	0.0100453	1
Ostra1B_1_(paired,_trimmed_pairs)_contig_47180	Ostra1B_1_(paired,_trimmed_pairs)_contig_47180	1..1524	2.89063	10.08	1082.42	0.000229784	0.0207643	1
Ostra1B_1_(paired,_trimmed_pairs)_contig_49858	Ostra1B_1_(paired,_trimmed_pairs)_contig_49858	1..1045	4.19635	10.0762	1079.54	0.000202889	0.0188394	1
Ostra1B_1_(paired,_trimmed_pairs)_contig_48859	Ostra1B_1_(paired,_trimmed_pairs)_contig_48859	1..2087	1.88473	9.91838	967.677	0.000250682	0.0221088	1
Ostra1B_1_(paired,_trimmed_pairs)_contig_34108	Ostra1B_1_(paired,_trimmed_pairs)_contig_34108	1..865	4.39434	9.86769	934.264	0.000301703	0.0252047	1
Ostra1B_1_(paired,_trimmed_pairs)_contig_47660	Ostra1B_1_(paired,_trimmed_pairs)_contig_47660	1..1809	2.07085	9.84674	920.796	0.000309751	0.0255942	1
Ostra1B_1_(paired,_trimmed_pairs)_contig_47229	Ostra1B_1_(paired,_trimmed_pairs)_contig_47229	1..1327	2.80648	9.83827	915.408	0.000312449	0.0256352	1
Ostra1B_1_(paired,_trimmed_pairs)_contig_9486	Ostra1B_1_(paired,_trimmed_pairs)_contig_9486	1..833	20.3411	9.7884	884.305	9.08317e-12	1.0301e-07	4.62406e-07
Ostra1B_1_(paired,_trimmed_pairs)_contig_27396	Ostra1B_1_(paired,_trimmed_pairs)_contig_27396	1..1077	3.3258	9.78375	881.459	0.000288634	0.024337	1
Ostra1B_1_(paired,_trimmed_pairs)_contig_46681	Ostra1B_1_(paired,_trimmed_pairs)_contig_46681	1..1450	2.38693	9.73441	851.821	0.000305041	0.0253822	1
Ostra1B_1_(paired,_trimmed_pairs)_contig_43768	Ostra1B_1_(paired,_trimmed_pairs)_contig_43768	1..2439	1.41884	9.73261	850.758	0.000346024	0.0277327	1
Ostra1B_1_(paired,_trimmed_pairs)_contig_49615	Ostra1B_1_(paired,_trimmed_pairs)_contig_49615	1..1153	2.79172	9.62844	791.496	0.000397226	0.0309836	1
Ostra1B_1_(paired,_trimmed_pairs)_contig_49886	Ostra1B_1_(paired,_trimmed_pairs)_contig_49886	1..1118	2.71252	9.54447	746.742	0.000398197	0.0309836	1
Ostra1B_1_(paired,_trimmed_pairs)_contig_49433	Ostra1B_1_(paired,_trimmed_pairs)_contig_49433	1..1326	2.25527	9.52831	738.426	0.000371881	0.0292578	1
Ostra1B_1_(paired,_trimmed_pairs)_contig_48460	Ostra1B_1_(paired,_trimmed_pairs)_contig_48460	1..1480	2.00417	9.51084	729.54	0.000481822	0.0348595	1
Ostra1B_1_(paired,_trimmed_pairs)_contig_49500	Ostra1B_1_(paired,_trimmed_pairs)_contig_49500	1..794	3.70807	9.50015	724.152	0.000492824	0.0355987	1
Ostra1B_1_(paired,_trimmed_pairs)_contig_47036	Ostra1B_1_(paired,_trimmed_pairs)_contig_47036	1..2079	1.40119	9.48883	718.493	0.000439752	0.0327024	1
Ostra1B_1_(paired,_trimmed_pairs)_contig_48492	Ostra1B_1_(paired,_trimmed_pairs)_contig_48492	1..1909	1.4965	9.45868	703.632	0.000460986	0.0336817	1
Ostra1B_1_(paired,_trimmed_pairs)_contig_49410	Ostra1B_1_(paired,_trimmed_pairs)_contig_49410	1..1527	1.84176	9.43427	691.827	0.000543149	0.0378477	1
Ostra1B_1_(paired,_trimmed_pairs)_contig_22959	Ostra1B_1_(paired,_trimmed_pairs)_contig_22959	1..1793	1.55015	9.41732	683.746	0.000556874	0.0385084	1
Ostra1B_1_(paired,_trimmed_pairs)_contig_50415	Ostra1B_1_(paired,_trimmed_pairs)_contig_50415	1..914	2.98084	9.38861	670.277	0.000574898	0.0392167	1
Ostra1B_1_(paired,_trimmed_pairs)_contig_14927	Ostra1B_1_(paired,_trimmed_pairs)_contig_14927	1..662	3.32826	9.32658	642.066	0.00045009	0.0331452	1
Ostra1B_1_(paired,_trimmed_pairs)_contig_50360	Ostra1B_1_(paired,_trimmed_pairs)_contig_50360	1..711	3.56924	9.28652	624.483	0.000638196	0.0421404	1
Ostra1B_1_(paired,_trimmed_pairs)_contig_50343	Ostra1B_1_(paired,_trimmed_pairs)_contig_50343	1..1019	2.47963	9.28028	621.79	0.000647291	0.0425552	1
Ostra1B_1_(paired,_trimmed_pairs)_contig_10797	Ostra1B_1_(paired,_trimmed_pairs)_contig_10797	1..1535	4.82943	9.2565	611.625	4.65385e-07	0.000281483	0.0236918
Ostra1B_1_(paired,_trimmed_pairs)_contig_49634	Ostra1B_1_(paired,_trimmed_pairs)_contig_49634	1..575	4.20647	9.22218	597.246	0.000601886	0.0404494	1
Ostra1B_1_(paired,_trimmed_pairs)_contig_47300	Ostra1B_1_(paired,_trimmed_pairs)_contig_47300	1..533	4.24593	9.1219	557.14	0.000763352	0.0476313	1
Ostra1B_1_(paired,_trimmed_pairs)_contig_47959	Ostra1B_1_(paired,_trimmed_pairs)_contig_47959	1..838	2.57009	9.05311	531.199	0.00074592	0.0469961	1
Ostra1B_1_(paired,_trimmed_pairs)_contig_22689	Ostra1B_1_(paired,_trimmed_pairs)_contig_22689	1..764	2.53179	9.03505	524.592	0.000536732	0.0375737	1
Ostra1B_1_(paired,_trimmed_pairs)_contig_34718	Ostra1B_1_(paired,_trimmed_pairs)_contig_34718	1..1495	1.35367	8.96949	501.286	0.000768092	0.0477956	1
Ostra1B_1_(paired,_trimmed_pairs)_contig_48312	Ostra1B_1_(paired,_trimmed_pairs)_contig_48312	1..951	1.39796	8.9086	480.571	0.000714786	0.0455405	1
Ostra1B_1_(paired,_trimmed_pairs)_contig_46128	Ostra1B_1_(paired,_trimmed_pairs)_contig_46128	1..1200	5.3667	8.71906	421.405	6.92578e-07	0.0003694	0.0352578
Ostra1B_1_(paired,_trimmed_pairs)_contig_35626	Ostra1B_1_(paired,_trimmed_pairs)_contig_35626	1..1066	5.80209	8.65645	403.506	1.9148e-06	0.000796889	0.0974784
Ostra1B_1_(paired,_trimmed_pairs)_contig_46532	Ostra1B_1_(paired,_trimmed_pairs)_contig_46532	1..532	9.16863	8.31456	318.369	4.7072e-06	0.00144279	0.239634
Ostra1B_1_(paired,_trimmed_pairs)_contig_50544	Ostra1B_1_(paired,_trimmed_pairs)_contig_50544	1..527	8.27586	8.24295	302.953	8.37646e-06	0.00217132	0.426429
Ostra1B_1_(paired,_trimmed_pairs)_contig_50352	Ostra1B_1_(paired,_trimmed_pairs)_contig_50352	1..1094	3.97659	8.23931	302.189	8.42853e-06	0.00217241	0.42908
Ostra1B_1_(paired,_trimmed_pairs)_contig_27701	Ostra1B_1_(paired,_trimmed_pairs)_contig_27701	1..1277	13.842	8.2294	300.121	1.96612e-08	3.71622e-05	0.00100091
Ostra1B_1_(paired,_trimmed_pairs)_contig_3753	Ostra1B_1_(paired,_trimmed_pairs)_contig_3753	1..900	10.7011	8.214	296.934	5.64045e-08	7.10744e-05	0.00287144
Ostra1B_1_(paired,_trimmed_pairs)_contig_23815	Ostra1B_1_(paired,_trimmed_pairs)_contig_23815	1..1088	3.03924	8.17476	288.967	4.88913e-08	6.72078e-05	0.00248896
Ostra1B_1_(paired,_trimmed_pairs)_contig_49928	Ostra1B_1_(paired,_trimmed_pairs)_contig_49928	1..566	8.03648	8.16781	287.579	4.01954e-06	0.00129765	0.204627
Ostra1B_1_(paired,_trimmed_pairs)_contig_50593	Ostra1B_1_(paired,_trimmed_pairs)_contig_50593	1..1200	3.60702	8.14259	282.595	8.33577e-06	0.00217132	0.424358
Ostra1B_1_(paired,_trimmed_pairs)_contig_3999	Ostra1B_1_(paired,_trimmed_pairs)_contig_3999	1..750	5.65675	8.12342	278.864	5.35339e-07	0.000311341	0.027253
Ostra1B_1_(paired,_trimmed_pairs)_contig_49189	Ostra1B_1_(paired,_trimmed_pairs)_contig_49189	1..1675	2.45296	8.06763	268.286	1.02084e-05	0.00244526	0.519687
Ostra1B_1_(paired,_trimmed_pairs)_contig_45433	Ostra1B_1_(paired,_trimmed_pairs)_contig_45433	1..2684	3.51596	8.04822	264.7	3.0686e-07	0.000226234	0.0156216
Ostra1B_1_(paired,_trimmed_pairs)_contig_50547	Ostra1B_1_(paired,_trimmed_pairs)_contig_50547	1..835	4.42065	8.00219	256.389	1.29084e-05	0.00290074	0.657142
Ostra1B_1_(paired,_trimmed_pairs)_contig_34647	Ostra1B_1_(paired,_trimmed_pairs)_contig_34647	1..2247	1.60852	7.97181	251.047	1.32579e-05	0.00294812	0.674931
Ostra1B_1_(paired,_trimmed_pairs)_contig_49558	Ostra1B_1_(paired,_trimmed_pairs)_contig_49558	1..917	4.17022	7.96781	250.352	5.81287e-06	0.00167955	0.295922
Ostra1B_1_(paired,_trimmed_pairs)_contig_44858	Ostra1B_1_(paired,_trimmed_pairs)_contig_44858	1..1575	2.4134	7.95566	248.252	1.1902e-05	0.00274067	0.605909
Ostra1B_1_(paired,_trimmed_pairs)_contig_44128	Ostra1B_1_(paired,_trimmed_pairs)_contig_44128	1..1642	2.28928	7.94353	246.174	8.10958e-06	0.00212644	0.412843
Ostra1B_1_(paired,_trimmed_pairs)_contig_33119	Ostra1B_1_(paired,_trimmed_pairs)_contig_33119	1..1987	10.5293	7.90912	240.371	2.98088e-09	9.65868e-06	0.00015175
Ostra1B_1_(paired,_trimmed_pairs)_contig_48398	Ostra1B_1_(paired,_trimmed_pairs)_contig_48398	1..1316	4.55795	7.87487	234.732	1.23019e-06	0.000563686	0.0626263
Ostra1B_1_(paired,_trimmed_pairs)_contig_47195	Ostra1B_1_(paired,_trimmed_pairs)_contig_47195	1..522	27.1499	7.86991	233.927	1.31159e-07	0.000138367	0.00667704
Ostra1B_1_(paired,_trimmed_pairs)_contig_41863	Ostra1B_1_(paired,_trimmed_pairs)_contig_41863	1..1184	17.4079	7.84761	230.338	1.08406e-08	2.46957e-05	0.000551876
Ostra1B_1_(paired,_trimmed_pairs)_contig_45956	Ostra1B_1_(paired,_trimmed_pairs)_contig_45956	1..1713	1.92396	7.83868	228.916	1.66084e-05	0.0034295	0.845503
Ostra1B_1_(paired,_trimmed_pairs)_contig_47236	Ostra1B_1_(paired,_trimmed_pairs)_contig_47236	1..1907	8.52624	7.8162	225.377	2.31264e-08	3.8061e-05	0.00117732
Ostra1B_1_(paired,_trimmed_pairs)_contig_42416	Ostra1B_1_(paired,_trimmed_pairs)_contig_42416	1..1598	2.15867	7.81606	225.355	1.42246e-05	0.00310225	0.724144
Ostra1B_1_(paired,_trimmed_pairs)_contig_46323	Ostra1B_1_(paired,_trimmed_pairs)_contig_46323	1..1193	2.58761	7.74429	214.419	2.18291e-05	0.00410885	1
Ostra1B_1_(paired,_trimmed_pairs)_contig_48774	Ostra1B_1_(paired,_trimmed_pairs)_contig_48774	1..900	3.62589	7.73866	213.584	1.0937e-05	0.0025574	0.556781
Ostra1B_1_(paired,_trimmed_pairs)_contig_48939	Ostra1B_1_(paired,_trimmed_pairs)_contig_48939	1..2207	1.37906	7.71973	210.8	1.59082e-05	0.00337373	0.809857
Ostra1B_1_(paired,_trimmed_pairs)_contig_9917	Ostra1B_1_(paired,_trimmed_pairs)_contig_9917	1..613	11.5489	7.69699	207.503	2.33487e-09	9.62878e-06	0.000118863
Ostra1B_1_(paired,_trimmed_pairs)_contig_45948	Ostra1B_1_(paired,_trimmed_pairs)_contig_45948	1..658	4.84178	7.65072	200.953	1.82664e-05	0.00361161	0.929904
Ostra1B_1_(paired,_trimmed_pairs)_contig_49618	Ostra1B_1_(paired,_trimmed_pairs)_contig_49618	1..1022	2.99907	7.6461	200.311	2.10986e-05	0.00402141	1
Ostra1B_1_(paired,_trimmed_pairs)_contig_50534	Ostra1B_1_(paired,_trimmed_pairs)_contig_50534	1..690	16.2081	7.63067	198.18	3.70734e-07	0.000251009	0.0188733
Ostra1B_1_(paired,_trimmed_pairs)_contig_39723	Ostra1B_1_(paired,_trimmed_pairs)_contig_39723	1..1903	1.48941	7.62112	196.873	3.29845e-05	0.00548087	1
Ostra1B_1_(paired,_trimmed_pairs)_contig_46240	Ostra1B_1_(paired,_trimmed_pairs)_contig_46240	1..2176	2.11561	7.55189	187.649	3.20482e-06	0.00114473	0.163151
Ostra1B_1_(paired,_trimmed_pairs)_contig_49774	Ostra1B_1_(paired,_trimmed_pairs)_contig_49774	1..550	4.85374	7.53474	185.432	3.92312e-05	0.00613671	1
Ostra1B_1_(paired,_trimmed_pairs)_contig_43931	Ostra1B_1_(paired,_trimmed_pairs)_contig_43931	1..677	3.92699	7.5288	184.669	4.00796e-05	0.00619785	1
Ostra1B_1_(paired,_trimmed_pairs)_contig_49616	Ostra1B_1_(paired,_trimmed_pairs)_contig_49616	1..1883	1.41188	7.5288	184.669	4.01686e-05	0.00619785	1
Ostra1B_1_(paired,_trimmed_pairs)_contig_49666	Ostra1B_1_(paired,_trimmed_pairs)_contig_49666	1..567	7.96328	7.52783	184.545	6.34866e-06	0.00178878	0.323198
Ostra1B_1_(paired,_trimmed_pairs)_contig_10565	Ostra1B_1_(paired,_trimmed_pairs)_contig_10565	1..884	7.25752	7.52458	184.13	1.0888e-08	2.46957e-05	0.000554287
Ostra1B_1_(paired,_trimmed_pairs)_contig_47612	Ostra1B_1_(paired,_trimmed_pairs)_contig_47612	1..787	18.1352	7.52002	183.549	8.05908e-08	9.88065e-05	0.00410272
Ostra1B_1_(paired,_trimmed_pairs)_contig_43309	Ostra1B_1_(paired,_trimmed_pairs)_contig_43309	1..1121	4.16547	7.51281	182.634	2.40322e-06	0.000956291	0.122343
Ostra1B_1_(paired,_trimmed_pairs)_contig_39371	Ostra1B_1_(paired,_trimmed_pairs)_contig_39371	1..1031	2.49339	7.48033	178.567	4.15912e-05	0.00630517	1
Ostra1B_1_(paired,_trimmed_pairs)_contig_28968	Ostra1B_1_(paired,_trimmed_pairs)_contig_28968	1..1696	14.0632	7.46024	176.099	2.19909e-08	3.8061e-05	0.00111951
Ostra1B_1_(paired,_trimmed_pairs)_contig_48344	Ostra1B_1_(paired,_trimmed_pairs)_contig_48344	1..705	3.53728	7.43654	173.229	4.50718e-05	0.00668168	1
Ostra1B_1_(paired,_trimmed_pairs)_contig_48198	Ostra1B_1_(paired,_trimmed_pairs)_contig_48198	1..1225	2.00925	7.41364	170.502	3.18196e-05	0.00532633	1
Ostra1B_1_(paired,_trimmed_pairs)_contig_43086	Ostra1B_1_(paired,_trimmed_pairs)_contig_43086	1..1759	2.60466	7.39779	168.639	2.72731e-06	0.00106346	0.138842
Ostra1B_1_(paired,_trimmed_pairs)_contig_50144	Ostra1B_1_(paired,_trimmed_pairs)_contig_50144	1..1090	4.08189	7.38543	167.2	7.90395e-06	0.00208458	0.402374
Ostra1B_1_(paired,_trimmed_pairs)_contig_44749	Ostra1B_1_(paired,_trimmed_pairs)_contig_44749	1..1649	4.87032	7.38505	167.156	5.99994e-07	0.000338679	0.0305445
Ostra1B_1_(paired,_trimmed_pairs)_contig_49104	Ostra1B_1_(paired,_trimmed_pairs)_contig_49104	1..2081	1.22475	7.38094	166.68	4.12894e-05	0.00630517	1
Ostra1B_1_(paired,_trimmed_pairs)_contig_36394	Ostra1B_1_(paired,_trimmed_pairs)_contig_36394	1..992	2.40315	7.37159	165.603	4.89866e-05	0.00703222	1
Ostra1B_1_(paired,_trimmed_pairs)_contig_43349	Ostra1B_1_(paired,_trimmed_pairs)_contig_43349	1..1148	3.66514	7.36373	164.704	7.43746e-06	0.00200825	0.378626
Ostra1B_1_(paired,_trimmed_pairs)_contig_27868	Ostra1B_1_(paired,_trimmed_pairs)_contig_27868	1..2005	1.68963	7.35159	163.324	2.58111e-06	0.00101815	0.131399
Ostra1B_1_(paired,_trimmed_pairs)_contig_40551	Ostra1B_1_(paired,_trimmed_pairs)_contig_40551	1..553	7.52917	7.3486	162.986	7.52916e-06	0.00200909	0.383294
Ostra1B_1_(paired,_trimmed_pairs)_contig_26971	Ostra1B_1_(paired,_trimmed_pairs)_contig_26971	1..1261	11.3525	7.34219	162.263	1.27614e-07	0.000137832	0.00649656
Ostra1B_1_(paired,_trimmed_pairs)_contig_47983	Ostra1B_1_(paired,_trimmed_pairs)_contig_47983	1..1213	4.99975	7.34	162.017	7.00315e-07	0.0003694	0.0356516
Ostra1B_1_(paired,_trimmed_pairs)_contig_49522	Ostra1B_1_(paired,_trimmed_pairs)_contig_49522	1..767	3.33729	7.33675	161.653	3.9997e-05	0.00619785	1
Ostra1B_1_(paired,_trimmed_pairs)_contig_49302	Ostra1B_1_(paired,_trimmed_pairs)_contig_49302	1..569	10.4461	7.29307	156.831	1.75927e-06	0.000742804	0.0895607
Ostra1B_1_(paired,_trimmed_pairs)_contig_39646	Ostra1B_1_(paired,_trimmed_pairs)_contig_39646	1..2645	3.48996	7.28287	155.726	1.76853e-07	0.000157305	0.00900322
Ostra1B_1_(paired,_trimmed_pairs)_contig_41310	Ostra1B_1_(paired,_trimmed_pairs)_contig_41310	1..1129	1.95585	7.26119	153.404	5.82649e-05	0.00800931	1
Ostra1B_1_(paired,_trimmed_pairs)_contig_47977	Ostra1B_1_(paired,_trimmed_pairs)_contig_47977	1..1014	2.39435	7.26094	153.377	4.49279e-05	0.00668168	1
Ostra1B_1_(paired,_trimmed_pairs)_contig_46449	Ostra1B_1_(paired,_trimmed_pairs)_contig_46449	1..1838	1.26171	7.25029	152.249	2.85811e-05	0.00491108	1
Ostra1B_1_(paired,_trimmed_pairs)_contig_45589	Ostra1B_1_(paired,_trimmed_pairs)_contig_45589	1..538	4.04312	7.23952	151.117	6.29059e-05	0.00836833	1
Ostra1B_1_(paired,_trimmed_pairs)_contig_41392	Ostra1B_1_(paired,_trimmed_pairs)_contig_41392	1..1327	8.96698	7.22686	149.797	1.65261e-07	0.000152995	0.00841312
Ostra1B_1_(paired,_trimmed_pairs)_contig_38761	Ostra1B_1_(paired,_trimmed_pairs)_contig_38761	1..514	21.1025	7.20954	148.009	2.71091e-07	0.000215746	0.0138007
Ostra1B_1_(paired,_trimmed_pairs)_contig_44339	Ostra1B_1_(paired,_trimmed_pairs)_contig_44339	1..915	149.627	7.20223	147.261	2.6318e-09	9.65868e-06	0.00013398
Ostra1B_1_(paired,_trimmed_pairs)_contig_35872	Ostra1B_1_(paired,_trimmed_pairs)_contig_35872	1..2064	6.67454	7.20213	147.251	3.03955e-07	0.000226234	0.0154738
Ostra1B_1_(paired,_trimmed_pairs)_contig_46583	Ostra1B_1_(paired,_trimmed_pairs)_contig_46583	1..2644	0.831887	7.17876	144.885	2.79434e-05	0.00483816	1
Ostra1B_1_(paired,_trimmed_pairs)_contig_46572	Ostra1B_1_(paired,_trimmed_pairs)_contig_46572	1..1351	16.5827	7.17595	144.603	1.67377e-08	3.30118e-05	0.000852081
Ostra1B_1_(paired,_trimmed_pairs)_contig_45615	Ostra1B_1_(paired,_trimmed_pairs)_contig_45615	1..2494	4.60794	7.14915	141.941	1.25217e-07	0.000137832	0.00637455
Ostra1B_1_(paired,_trimmed_pairs)_contig_43405	Ostra1B_1_(paired,_trimmed_pairs)_contig_43405	1..887	12.6826	7.12336	139.426	1.07786e-06	0.000504073	0.0548718
Ostra1B_1_(paired,_trimmed_pairs)_contig_41921	Ostra1B_1_(paired,_trimmed_pairs)_contig_41921	1..713	2.79212	7.10692	137.847	4.27997e-05	0.00642888	1
Ostra1B_1_(paired,_trimmed_pairs)_contig_39434	Ostra1B_1_(paired,_trimmed_pairs)_contig_39434	1..1599	1.31225	7.10163	137.342	6.91168e-05	0.00888614	1
Ostra1B_1_(paired,_trimmed_pairs)_contig_50612	Ostra1B_1_(paired,_trimmed_pairs)_contig_50612	1..695	5.02661	7.09577	136.785	1.1721e-05	0.00272294	0.596693
Ostra1B_1_(paired,_trimmed_pairs)_contig_46168	Ostra1B_1_(paired,_trimmed_pairs)_contig_46168	1..798	11.8118	7.09518	136.729	9.29191e-07	0.000458162	0.0473033
Ostra1B_1_(paired,_trimmed_pairs)_contig_50510	Ostra1B_1_(paired,_trimmed_pairs)_contig_50510	1..636	8.03498	7.09478	136.691	1.51027e-06	0.000676706	0.0768848
Ostra1B_1_(paired,_trimmed_pairs)_contig_14824	Ostra1B_1_(paired,_trimmed_pairs)_contig_14824	1..521	5.82371	7.08377	135.652	8.08835e-07	0.00041226	0.0411762
Ostra1B_1_(paired,_trimmed_pairs)_contig_48972	Ostra1B_1_(paired,_trimmed_pairs)_contig_48972	1..1047	1.84846	7.07045	134.406	6.89398e-05	0.00888614	1
Ostra1B_1_(paired,_trimmed_pairs)_contig_49303	Ostra1B_1_(paired,_trimmed_pairs)_contig_49303	1..544	10.9868	7.06882	134.254	2.39617e-06	0.000956291	0.121984
Ostra1B_1_(paired,_trimmed_pairs)_contig_33229	Ostra1B_1_(paired,_trimmed_pairs)_contig_33229	1..1852	1.1036	7.06727	134.11	5.38975e-05	0.00754615	1
Ostra1B_1_(paired,_trimmed_pairs)_contig_46665	Ostra1B_1_(paired,_trimmed_pairs)_contig_46665	1..1142	2.99266	7.06362	133.771	4.98858e-06	0.00150718	0.253959
Ostra1B_1_(paired,_trimmed_pairs)_contig_42927	Ostra1B_1_(paired,_trimmed_pairs)_contig_42927	1..914	5.21647	7.06341	133.751	5.38013e-06	0.00157457	0.273892
Ostra1B_1_(paired,_trimmed_pairs)_contig_49587	Ostra1B_1_(paired,_trimmed_pairs)_contig_49587	1..1648	1.16103	7.05405	132.887	7.24728e-05	0.00928696	1
Ostra1B_1_(paired,_trimmed_pairs)_contig_34231	Ostra1B_1_(paired,_trimmed_pairs)_contig_34231	1..1484	9.01894	7.05396	132.878	9.33606e-08	0.00011145	0.0047528
Ostra1B_1_(paired,_trimmed_pairs)_contig_50537	Ostra1B_1_(paired,_trimmed_pairs)_contig_50537	1..571	7.90749	7.03348	131.005	1.02455e-05	0.00244526	0.521579
Ostra1B_1_(paired,_trimmed_pairs)_contig_43788	Ostra1B_1_(paired,_trimmed_pairs)_contig_43788	1..767	2.39196	6.99422	127.488	0.000119684	0.0130197	1
Ostra1B_1_(paired,_trimmed_pairs)_contig_8886	Ostra1B_1_(paired,_trimmed_pairs)_contig_8886	1..1628	1.97043	6.97291	125.619	1.47325e-05	0.00319767	0.750005
Ostra1B_1_(paired,_trimmed_pairs)_contig_49663	Ostra1B_1_(paired,_trimmed_pairs)_contig_49663	1..1109	1.72366	6.96782	125.177	0.000102944	0.0116165	1
Ostra1B_1_(paired,_trimmed_pairs)_contig_50536	Ostra1B_1_(paired,_trimmed_pairs)_contig_50536	1..839	2.26526	6.95955	124.461	0.000103611	0.0116628	1
Ostra1B_1_(paired,_trimmed_pairs)_contig_5660	Ostra1B_1_(paired,_trimmed_pairs)_contig_5660	1..3884	1.19645	6.95561	124.122	5.22629e-06	0.00153948	0.26606
Ostra1B_1_(paired,_trimmed_pairs)_contig_49414	Ostra1B_1_(paired,_trimmed_pairs)_contig_49414	1..994	1.79045	6.95045	123.678	0.00012934	0.0137406	1
Ostra1B_1_(paired,_trimmed_pairs)_contig_47730	Ostra1B_1_(paired,_trimmed_pairs)_contig_47730	1..1085	2.94643	6.90978	120.241	2.0445e-05	0.00394657	1
Ostra1B_1_(paired,_trimmed_pairs)_contig_47172	Ostra1B_1_(paired,_trimmed_pairs)_contig_47172	1..630	7.01082	6.90871	120.151	5.05019e-06	0.00150718	0.257095
Ostra1B_1_(paired,_trimmed_pairs)_contig_47833	Ostra1B_1_(paired,_trimmed_pairs)_contig_47833	1..1548	4.4953	6.90529	119.867	4.7363e-07	0.000282701	0.0241115
Ostra1B_1_(paired,_trimmed_pairs)_contig_49683	Ostra1B_1_(paired,_trimmed_pairs)_contig_49683	1..834	2.0549	6.89611	119.106	0.000136447	0.0143279	1
Ostra1B_1_(paired,_trimmed_pairs)_contig_44130	Ostra1B_1_(paired,_trimmed_pairs)_contig_44130	1..1137	4.95828	6.87638	117.488	2.36605e-06	0.000956291	0.120451
Ostra1B_1_(paired,_trimmed_pairs)_contig_35352	Ostra1B_1_(paired,_trimmed_pairs)_contig_35352	1..1027	1.74361	6.87412	117.305	0.00012354	0.0132384	1
Ostra1B_1_(paired,_trimmed_pairs)_contig_49676	Ostra1B_1_(paired,_trimmed_pairs)_contig_49676	1..1270	3.45186	6.87299	117.213	4.14823e-06	0.00131592	0.211178
Ostra1B_1_(paired,_trimmed_pairs)_contig_15296	Ostra1B_1_(paired,_trimmed_pairs)_contig_15296	1..1360	1.23591	6.86815	116.821	0.000141452	0.0147506	1
Ostra1B_1_(paired,_trimmed_pairs)_contig_47049	Ostra1B_1_(paired,_trimmed_pairs)_contig_47049	1..698	23.4264	6.83472	114.145	1.43866e-07	0.000145636	0.00732391
Ostra1B_1_(paired,_trimmed_pairs)_contig_37158	Ostra1B_1_(paired,_trimmed_pairs)_contig_37158	1..1681	10.7787	6.83463	114.138	5.60437e-08	7.10744e-05	0.00285307
Ostra1B_1_(paired,_trimmed_pairs)_contig_17637	Ostra1B_1_(paired,_trimmed_pairs)_contig_17637	1..1687	1.0289	6.82943	113.727	0.000133165	0.014081	1
Ostra1B_1_(paired,_trimmed_pairs)_contig_38636	Ostra1B_1_(paired,_trimmed_pairs)_contig_38636	1..617	8.84921	6.82882	113.679	5.57729e-06	0.00162181	0.283929
Ostra1B_1_(paired,_trimmed_pairs)_contig_37986	Ostra1B_1_(paired,_trimmed_pairs)_contig_37986	1..1207	13.6576	6.80872	112.106	2.46336e-07	0.000206936	0.0125405
Ostra1B_1_(paired,_trimmed_pairs)_contig_42829	Ostra1B_1_(paired,_trimmed_pairs)_contig_42829	1..1646	1.06232	6.80274	111.642	9.27349e-05	0.0109266	1
Ostra1B_1_(paired,_trimmed_pairs)_contig_47255	Ostra1B_1_(paired,_trimmed_pairs)_contig_47255	1..729	6.81977	6.8027	111.64	1.7116e-06	0.000736904	0.087134
Ostra1B_1_(paired,_trimmed_pairs)_contig_50539	Ostra1B_1_(paired,_trimmed_pairs)_contig_50539	1..886	1.9095	6.79265	110.865	0.000136244	0.0143279	1
Ostra1B_1_(paired,_trimmed_pairs)_contig_47514	Ostra1B_1_(paired,_trimmed_pairs)_contig_47514	1..1098	1.5108	6.76444	108.718	0.000142418	0.0147838	1
Ostra1B_1_(paired,_trimmed_pairs)_contig_47103	Ostra1B_1_(paired,_trimmed_pairs)_contig_47103	1..709	22.7202	6.74701	107.412	1.19803e-07	0.000135865	0.00609892
Ostra1B_1_(paired,_trimmed_pairs)_contig_44186	Ostra1B_1_(paired,_trimmed_pairs)_contig_44186	1..1399	1.09937	6.74035	106.917	0.000176636	0.0173436	1
Ostra1B_1_(paired,_trimmed_pairs)_contig_41298	Ostra1B_1_(paired,_trimmed_pairs)_contig_41298	1..3774	1.02465	6.73466	106.496	1.35864e-05	0.00299185	0.691659
Ostra1B_1_(paired,_trimmed_pairs)_contig_49699	Ostra1B_1_(paired,_trimmed_pairs)_contig_49699	1..800	3.24082	6.72761	105.977	4.42561e-05	0.0066257	1
Ostra1B_1_(paired,_trimmed_pairs)_contig_47918	Ostra1B_1_(paired,_trimmed_pairs)_contig_47918	1..1426	2.7195	6.72127	105.512	1.38389e-05	0.00303273	0.704511
Ostra1B_1_(paired,_trimmed_pairs)_contig_49157	Ostra1B_1_(paired,_trimmed_pairs)_contig_49157	1..568	4.73861	6.72022	105.436	3.43316e-05	0.00562233	1
Ostra1B_1_(paired,_trimmed_pairs)_contig_40130	Ostra1B_1_(paired,_trimmed_pairs)_contig_40130	1..2114	2.2712	6.7139	104.975	4.58692e-06	0.00141549	0.233511
Ostra1B_1_(paired,_trimmed_pairs)_contig_45230	Ostra1B_1_(paired,_trimmed_pairs)_contig_45230	1..1107	4.19784	6.70841	104.576	1.55507e-05	0.0033276	0.791656
Ostra1B_1_(paired,_trimmed_pairs)_contig_48811	Ostra1B_1_(paired,_trimmed_pairs)_contig_48811	1..736	3.61468	6.70519	104.343	2.16847e-05	0.00409867	1
Ostra1B_1_(paired,_trimmed_pairs)_contig_46455	Ostra1B_1_(paired,_trimmed_pairs)_contig_46455	1..1029	2.68152	6.70282	104.172	2.6512e-05	0.00475361	1
Ostra1B_1_(paired,_trimmed_pairs)_contig_35112	Ostra1B_1_(paired,_trimmed_pairs)_contig_35112	1..1281	2.07539	6.70249	104.148	3.50876e-05	0.00570495	1
Ostra1B_1_(paired,_trimmed_pairs)_contig_50546	Ostra1B_1_(paired,_trimmed_pairs)_contig_50546	1..576	2.59388	6.69864	103.87	0.000201795	0.0188394	1
Ostra1B_1_(paired,_trimmed_pairs)_contig_21976	Ostra1B_1_(paired,_trimmed_pairs)_contig_21976	1..1913	8.28771	6.69699	103.752	6.04744e-07	0.000338679	0.0307863
Ostra1B_1_(paired,_trimmed_pairs)_contig_48443	Ostra1B_1_(paired,_trimmed_pairs)_contig_48443	1..1358	1.16492	6.69639	103.708	0.000167619	0.016602	1
Ostra1B_1_(paired,_trimmed_pairs)_contig_45233	Ostra1B_1_(paired,_trimmed_pairs)_contig_45233	1..927	2.83238	6.68453	102.86	3.54708e-05	0.00574665	1
Ostra1B_1_(paired,_trimmed_pairs)_contig_36219	Ostra1B_1_(paired,_trimmed_pairs)_contig_36219	1..527	8.67193	6.68434	102.846	1.62662e-05	0.0034295	0.828082
Ostra1B_1_(paired,_trimmed_pairs)_contig_50223	Ostra1B_1_(paired,_trimmed_pairs)_contig_50223	1..1436	5.13406	6.68166	102.655	5.09348e-06	0.00151017	0.259299
Ostra1B_1_(paired,_trimmed_pairs)_contig_46215	Ostra1B_1_(paired,_trimmed_pairs)_contig_46215	1..1089	12.4692	6.68063	102.581	6.32172e-07	0.000341395	0.0321826
Ostra1B_1_(paired,_trimmed_pairs)_contig_39372	Ostra1B_1_(paired,_trimmed_pairs)_contig_39372	1..1028	2.43655	6.6779	102.387	4.87742e-05	0.00702803	1
Ostra1B_1_(paired,_trimmed_pairs)_contig_36584	Ostra1B_1_(paired,_trimmed_pairs)_contig_36584	1..2355	2.89768	6.67205	101.974	3.06516e-06	0.00112973	0.156041
Ostra1B_1_(paired,_trimmed_pairs)_contig_49029	Ostra1B_1_(paired,_trimmed_pairs)_contig_49029	1..1428	1.02448	6.669	101.758	0.00015411	0.0156046	1
Ostra1B_1_(paired,_trimmed_pairs)_contig_50439	Ostra1B_1_(paired,_trimmed_pairs)_contig_50439	1..1139	5.22768	6.66076	101.179	3.60229e-06	0.0012253	0.183386
Ostra1B_1_(paired,_trimmed_pairs)_contig_28300	Ostra1B_1_(paired,_trimmed_pairs)_contig_28300	1..1832	3.89182	6.65218	100.579	3.74099e-06	0.00124304	0.190446
Ostra1B_1_(paired,_trimmed_pairs)_contig_39038	Ostra1B_1_(paired,_trimmed_pairs)_contig_39038	1..2234	0.683541	6.64574	100.13	0.000179024	0.017501	1
Ostra1B_1_(paired,_trimmed_pairs)_contig_20175	Ostra1B_1_(paired,_trimmed_pairs)_contig_20175	1..1532	0.932219	6.63373	99.3007	0.000258337	0.0226523	1
Ostra1B_1_(paired,_trimmed_pairs)_contig_48815	Ostra1B_1_(paired,_trimmed_pairs)_contig_48815	1..570	6.66949	6.62609	98.7764	9.01756e-06	0.00229811	0.459066
Ostra1B_1_(paired,_trimmed_pairs)_contig_43852	Ostra1B_1_(paired,_trimmed_pairs)_contig_43852	1..1284	1.17216	6.62497	98.6992	0.000190157	0.0181369	1
Ostra1B_1_(paired,_trimmed_pairs)_contig_38108	Ostra1B_1_(paired,_trimmed_pairs)_contig_38108	1..1150	3.15246	6.62425	98.6502	1.65154e-05	0.0034295	0.840766
Ostra1B_1_(paired,_trimmed_pairs)_contig_46790	Ostra1B_1_(paired,_trimmed_pairs)_contig_46790	1..596	7.7417	6.6219	98.4898	1.06889e-05	0.00252541	0.544148
Ostra1B_1_(paired,_trimmed_pairs)_contig_30759	Ostra1B_1_(paired,_trimmed_pairs)_contig_30759	1..510	6.5951	6.60733	97.5003	1.35481e-05	0.00299185	0.689705
Ostra1B_1_(paired,_trimmed_pairs)_contig_49916	Ostra1B_1_(paired,_trimmed_pairs)_contig_49916	1..1201	1.23488	6.60389	97.268	0.000206358	0.0190265	1
Ostra1B_1_(paired,_trimmed_pairs)_contig_14924	Ostra1B_1_(paired,_trimmed_pairs)_contig_14924	1..1610	4.20391	6.60214	97.1496	3.90751e-07	0.000260671	0.0198924
Ostra1B_1_(paired,_trimmed_pairs)_contig_47914	Ostra1B_1_(paired,_trimmed_pairs)_contig_47914	1..1626	0.932377	6.58668	96.1146	0.000188783	0.018067	1
Ostra1B_1_(paired,_trimmed_pairs)_contig_46141	Ostra1B_1_(paired,_trimmed_pairs)_contig_46141	1..791	1.83329	6.5717	95.1212	0.0002313	0.0208231	1
Ostra1B_1_(paired,_trimmed_pairs)_contig_46413	Ostra1B_1_(paired,_trimmed_pairs)_contig_46413	1..2075	0.698858	6.5717	95.1212	0.000231352	0.0208231	1
Ostra1B_1_(paired,_trimmed_pairs)_contig_48408	Ostra1B_1_(paired,_trimmed_pairs)_contig_48408	1..1673	0.866785	6.5717	95.1212	0.000232988	0.0209288	1
Ostra1B_1_(paired,_trimmed_pairs)_contig_48170	Ostra1B_1_(paired,_trimmed_pairs)_contig_48170	1..2863	0.882551	6.57156	95.1125	5.09601e-05	0.00720156	1
Ostra1B_1_(paired,_trimmed_pairs)_contig_32320	Ostra1B_1_(paired,_trimmed_pairs)_contig_32320	1..2763	0.517439	6.5616	94.4577	0.000136351	0.0143279	1
Ostra1B_1_(paired,_trimmed_pairs)_contig_28148	Ostra1B_1_(paired,_trimmed_pairs)_contig_28148	1..597	59.625	6.55857	94.2599	7.43881e-07	0.000383462	0.0378695
Ostra1B_1_(paired,_trimmed_pairs)_contig_48843	Ostra1B_1_(paired,_trimmed_pairs)_contig_48843	1..569	10.0012	6.55431	93.9815	1.55512e-05	0.0033276	0.791682
Ostra1B_1_(paired,_trimmed_pairs)_contig_47213	Ostra1B_1_(paired,_trimmed_pairs)_contig_47213	1..1369	1.74939	6.55218	93.8433	4.16981e-05	0.00630517	1
Ostra1B_1_(paired,_trimmed_pairs)_contig_50588	Ostra1B_1_(paired,_trimmed_pairs)_contig_50588	1..690	1.94242	6.54239	93.2087	0.000294315	0.0246674	1
Ostra1B_1_(paired,_trimmed_pairs)_contig_47838	Ostra1B_1_(paired,_trimmed_pairs)_contig_47838	1..2508	1.27905	6.54047	93.0846	2.90572e-05	0.00495535	1
Ostra1B_1_(paired,_trimmed_pairs)_contig_38817	Ostra1B_1_(paired,_trimmed_pairs)_contig_38817	1..2222	1.01354	6.52464	92.0688	6.20307e-05	0.00827617	1
Ostra1B_1_(paired,_trimmed_pairs)_contig_40328	Ostra1B_1_(paired,_trimmed_pairs)_contig_40328	1..1597	6.49382	6.52248	91.9309	3.43475e-06	0.00118939	0.174856
Ostra1B_1_(paired,_trimmed_pairs)_contig_50126	Ostra1B_1_(paired,_trimmed_pairs)_contig_50126	1..640	3.65909	6.52211	91.9076	2.79019e-05	0.00483816	1
Ostra1B_1_(paired,_trimmed_pairs)_contig_48337	Ostra1B_1_(paired,_trimmed_pairs)_contig_48337	1..2029	5.30703	6.51985	91.7637	1.76846e-06	0.000742804	0.090029
Ostra1B_1_(paired,_trimmed_pairs)_contig_43736	Ostra1B_1_(paired,_trimmed_pairs)_contig_43736	1..918	1.43606	6.51863	91.6859	0.000313773	0.0256925	1
Ostra1B_1_(paired,_trimmed_pairs)_contig_43726	Ostra1B_1_(paired,_trimmed_pairs)_contig_43726	1..2161	2.78431	6.51236	91.2885	5.56772e-09	1.4857e-05	0.000283442
Ostra1B_1_(paired,_trimmed_pairs)_contig_39599	Ostra1B_1_(paired,_trimmed_pairs)_contig_39599	1..1261	11.075	6.49018	89.8956	4.51081e-07	0.000280306	0.0229636
Ostra1B_1_(paired,_trimmed_pairs)_contig_13644	Ostra1B_1_(paired,_trimmed_pairs)_contig_13644	1..1718	3.03684	6.48302	89.4505	3.92726e-06	0.00129096	0.199929
Ostra1B_1_(paired,_trimmed_pairs)_contig_48141	Ostra1B_1_(paired,_trimmed_pairs)_contig_48141	1..1267	1.0665	6.47055	88.6808	0.000286534	0.0242501	1
Ostra1B_1_(paired,_trimmed_pairs)_contig_43013	Ostra1B_1_(paired,_trimmed_pairs)_contig_43013	1..2180	2.01155	6.44062	86.86	1.01194e-05	0.00244174	0.51516
Ostra1B_1_(paired,_trimmed_pairs)_contig_43719	Ostra1B_1_(paired,_trimmed_pairs)_contig_43719	1..940	7.27238	6.43608	86.5873	1.13358e-06	0.000524721	0.0577084
Ostra1B_1_(paired,_trimmed_pairs)_contig_49898	Ostra1B_1_(paired,_trimmed_pairs)_contig_49898	1..1380	0.987133	6.43382	86.4513	0.000281718	0.0241206	1
Ostra1B_1_(paired,_trimmed_pairs)_contig_50140	Ostra1B_1_(paired,_trimmed_pairs)_contig_50140	1..796	2.62225	6.41516	85.3405	7.94684e-05	0.009796	1
Ostra1B_1_(paired,_trimmed_pairs)_contig_45570	Ostra1B_1_(paired,_trimmed_pairs)_contig_45570	1..534	7.57172	6.40991	85.0306	9.66972e-06	0.00238395	0.492266
Ostra1B_1_(paired,_trimmed_pairs)_contig_39720	Ostra1B_1_(paired,_trimmed_pairs)_contig_39720	1..605	4.97624	6.39929	84.4071	1.77751e-05	0.00355212	0.904895
Ostra1B_1_(paired,_trimmed_pairs)_contig_44257	Ostra1B_1_(paired,_trimmed_pairs)_contig_44257	1..1431	0.898213	6.39895	84.3872	0.000349839	0.027989	1
Ostra1B_1_(paired,_trimmed_pairs)_contig_44048	Ostra1B_1_(paired,_trimmed_pairs)_contig_44048	1..720	9.1276	6.39346	84.0663	3.08812e-06	0.00112973	0.15721
Ostra1B_1_(paired,_trimmed_pairs)_contig_47220	Ostra1B_1_(paired,_trimmed_pairs)_contig_47220	1..823	8.79891	6.38085	83.335	6.72044e-06	0.00185303	0.342124
Ostra1B_1_(paired,_trimmed_pairs)_contig_47775	Ostra1B_1_(paired,_trimmed_pairs)_contig_47775	1..516	2.43164	6.3797	83.2687	0.000196923	0.0185718	1
Ostra1B_1_(paired,_trimmed_pairs)_contig_23856	Ostra1B_1_(paired,_trimmed_pairs)_contig_23856	1..1422	1.4914	6.37705	83.1159	3.8959e-05	0.00611522	1
Ostra1B_1_(paired,_trimmed_pairs)_contig_46630	Ostra1B_1_(paired,_trimmed_pairs)_contig_46630	1..1073	9.11268	6.37687	83.1052	2.1971e-06	0.0008979	0.11185
Ostra1B_1_(paired,_trimmed_pairs)_contig_49537	Ostra1B_1_(paired,_trimmed_pairs)_contig_49537	1..1720	1.7703	6.37556	83.0299	1.68979e-05	0.00346851	0.860239
Ostra1B_1_(paired,_trimmed_pairs)_contig_46297	Ostra1B_1_(paired,_trimmed_pairs)_contig_46297	1..980	1.21307	6.36892	82.6486	0.00022029	0.0200745	1
Ostra1B_1_(paired,_trimmed_pairs)_contig_49085	Ostra1B_1_(paired,_trimmed_pairs)_contig_49085	1..789	9.25994	6.3393	80.9691	4.27495e-06	0.00133741	0.217629
Ostra1B_1_(paired,_trimmed_pairs)_contig_46251	Ostra1B_1_(paired,_trimmed_pairs)_contig_46251	1..1046	1.15754	6.32918	80.4032	0.000212127	0.0195187	1
Ostra1B_1_(paired,_trimmed_pairs)_contig_48039	Ostra1B_1_(paired,_trimmed_pairs)_contig_48039	1..1450	0.840985	6.32362	80.0936	0.000415161	0.0315272	1
Ostra1B_1_(paired,_trimmed_pairs)_contig_49336	Ostra1B_1_(paired,_trimmed_pairs)_contig_49336	1..1446	2.0513	6.3097	79.3249	2.91833e-05	0.00495822	1
Ostra1B_1_(paired,_trimmed_pairs)_contig_48991	Ostra1B_1_(paired,_trimmed_pairs)_contig_48991	1..528	34.194	6.30588	79.1149	2.89524e-07	0.000226234	0.0147391
Ostra1B_1_(paired,_trimmed_pairs)_contig_49096	Ostra1B_1_(paired,_trimmed_pairs)_contig_49096	1..953	1.25651	6.2976	78.6624	0.000405893	0.031142	1
Ostra1B_1_(paired,_trimmed_pairs)_contig_48906	Ostra1B_1_(paired,_trimmed_pairs)_contig_48906	1..1256	6.83262	6.29373	78.4517	6.82329e-06	0.00186461	0.34736
Ostra1B_1_(paired,_trimmed_pairs)_contig_45354	Ostra1B_1_(paired,_trimmed_pairs)_contig_45354	1..612	4.84752	6.29364	78.4464	3.31171e-05	0.00548281	1
Ostra1B_1_(paired,_trimmed_pairs)_contig_40456	Ostra1B_1_(paired,_trimmed_pairs)_contig_40456	1..1639	1.81676	6.29181	78.3474	2.21189e-05	0.00414619	1
Ostra1B_1_(paired,_trimmed_pairs)_contig_44046	Ostra1B_1_(paired,_trimmed_pairs)_contig_44046	1..1584	2.79533	6.28162	77.796	1.29169e-05	0.00290074	0.657574
Ostra1B_1_(paired,_trimmed_pairs)_contig_39087	Ostra1B_1_(paired,_trimmed_pairs)_contig_39087	1..1033	2.67999	6.28	77.7084	4.88026e-05	0.00702803	1
Ostra1B_1_(paired,_trimmed_pairs)_contig_49595	Ostra1B_1_(paired,_trimmed_pairs)_contig_49595	1..1002	4.48424	6.27354	77.3614	2.28541e-05	0.00421435	1
Ostra1B_1_(paired,_trimmed_pairs)_contig_46357	Ostra1B_1_(paired,_trimmed_pairs)_contig_46357	1..896	1.31192	6.27111	77.2313	0.000432534	0.0323083	1
Ostra1B_1_(paired,_trimmed_pairs)_contig_50430	Ostra1B_1_(paired,_trimmed_pairs)_contig_50430	1..772	2.533	6.26063	76.672	9.12824e-05	0.0108646	1
Ostra1B_1_(paired,_trimmed_pairs)_contig_50408	Ostra1B_1_(paired,_trimmed_pairs)_contig_50408	1..802	2.53414	6.2588	76.5749	0.000102229	0.0116165	1
Ostra1B_1_(paired,_trimmed_pairs)_contig_43814	Ostra1B_1_(paired,_trimmed_pairs)_contig_43814	1..820	1.42012	6.25768	76.5157	0.000445773	0.032988	1
Ostra1B_1_(paired,_trimmed_pairs)_contig_47830	Ostra1B_1_(paired,_trimmed_pairs)_contig_47830	1..1300	0.845064	6.25667	76.4618	0.000524875	0.0370016	1
Ostra1B_1_(paired,_trimmed_pairs)_contig_48474	Ostra1B_1_(paired,_trimmed_pairs)_contig_48474	1..1197	9.92555	6.24343	75.7635	3.23915e-07	0.00022959	0.0164899
Ostra1B_1_(paired,_trimmed_pairs)_contig_49652	Ostra1B_1_(paired,_trimmed_pairs)_contig_49652	1..610	3.29575	6.24319	75.751	0.000110366	0.0122409	1
Ostra1B_1_(paired,_trimmed_pairs)_contig_44695	Ostra1B_1_(paired,_trimmed_pairs)_contig_44695	1..1112	0.96909	6.22713	74.9123	0.000357651	0.0283638	1
Ostra1B_1_(paired,_trimmed_pairs)_contig_50353	Ostra1B_1_(paired,_trimmed_pairs)_contig_50353	1..1004	4.5519	6.22129	74.6096	2.7124e-05	0.00480635	1
Ostra1B_1_(paired,_trimmed_pairs)_contig_28517	Ostra1B_1_(paired,_trimmed_pairs)_contig_28517	1..1824	5.2897	6.22022	74.5544	2.81484e-06	0.00108211	0.143298
Ostra1B_1_(paired,_trimmed_pairs)_contig_39767	Ostra1B_1_(paired,_trimmed_pairs)_contig_39767	1..2176	0.908755	6.21946	74.5152	0.00011476	0.0125745	1
Ostra1B_1_(paired,_trimmed_pairs)_contig_50184	Ostra1B_1_(paired,_trimmed_pairs)_contig_50184	1..838	1.38962	6.20993	74.0245	0.000448413	0.0330978	1
Ostra1B_1_(paired,_trimmed_pairs)_contig_49284	Ostra1B_1_(paired,_trimmed_pairs)_contig_49284	1..993	1.93607	6.20282	73.6604	0.000102821	0.0116165	1
Ostra1B_1_(paired,_trimmed_pairs)_contig_48328	Ostra1B_1_(paired,_trimmed_pairs)_contig_48328	1..1458	0.768557	6.20268	73.6534	0.000514618	0.0364914	1
Ostra1B_1_(paired,_trimmed_pairs)_contig_47136	Ostra1B_1_(paired,_trimmed_pairs)_contig_47136	1..2574	1.60477	6.19444	73.2341	3.61926e-05	0.00578101	1
Ostra1B_1_(paired,_trimmed_pairs)_contig_41729	Ostra1B_1_(paired,_trimmed_pairs)_contig_41729	1..1457	2.47439	6.19387	73.205	1.24102e-05	0.00282843	0.631778
Ostra1B_1_(paired,_trimmed_pairs)_contig_26887	Ostra1B_1_(paired,_trimmed_pairs)_contig_26887	1..2662	0.713956	6.18632	72.8227	0.000107655	0.0120285	1
Ostra1B_1_(paired,_trimmed_pairs)_contig_50363	Ostra1B_1_(paired,_trimmed_pairs)_contig_50363	1..787	1.39591	6.17437	72.2222	0.000527327	0.0370296	1
Ostra1B_1_(paired,_trimmed_pairs)_contig_49799	Ostra1B_1_(paired,_trimmed_pairs)_contig_49799	1..2176	0.807782	6.16767	71.8874	0.000157565	0.0158525	1
Ostra1B_1_(paired,_trimmed_pairs)_contig_47862	Ostra1B_1_(paired,_trimmed_pairs)_contig_47862	1..1180	0.921693	6.16	71.5066	0.000560467	0.038639	1
Ostra1B_1_(paired,_trimmed_pairs)_contig_50174	Ostra1B_1_(paired,_trimmed_pairs)_contig_50174	1..867	2.14141	6.15274	71.1473	0.00011886	0.0129611	1
Ostra1B_1_(paired,_trimmed_pairs)_contig_49445	Ostra1B_1_(paired,_trimmed_pairs)_contig_49445	1..545	64.8165	6.14897	70.9619	1.58298e-06	0.000690467	0.0805861
Ostra1B_1_(paired,_trimmed_pairs)_contig_49576	Ostra1B_1_(paired,_trimmed_pairs)_contig_49576	1..1305	3.07267	6.13961	70.5027	3.61731e-05	0.00578101	1
Ostra1B_1_(paired,_trimmed_pairs)_contig_50508	Ostra1B_1_(paired,_trimmed_pairs)_contig_50508	1..619	1.63279	6.13698	70.3746	0.00066532	0.0432391	1
Ostra1B_1_(paired,_trimmed_pairs)_contig_49081	Ostra1B_1_(paired,_trimmed_pairs)_contig_49081	1..715	1.47759	6.13	70.0348	0.000427435	0.0321554	1
Ostra1B_1_(paired,_trimmed_pairs)_contig_41786	Ostra1B_1_(paired,_trimmed_pairs)_contig_41786	1..1745	1.06396	6.12895	69.9837	0.000152397	0.0155275	1
Ostra1B_1_(paired,_trimmed_pairs)_contig_45671	Ostra1B_1_(paired,_trimmed_pairs)_contig_45671	1..761	1.31368	6.1213	69.6138	0.000688805	0.044447	1
Ostra1B_1_(paired,_trimmed_pairs)_contig_40343	Ostra1B_1_(paired,_trimmed_pairs)_contig_40343	1..1676	5.12694	6.11465	69.2937	6.74007e-06	0.00185303	0.343124
Ostra1B_1_(paired,_trimmed_pairs)_contig_21826	Ostra1B_1_(paired,_trimmed_pairs)_contig_21826	1..978	1.86467	6.10324	68.7479	0.000167312	0.016602	1
Ostra1B_1_(paired,_trimmed_pairs)_contig_46604	Ostra1B_1_(paired,_trimmed_pairs)_contig_46604	1..1197	1.39503	6.09383	68.3007	0.000171719	0.0169341	1
Ostra1B_1_(paired,_trimmed_pairs)_contig_43813	Ostra1B_1_(paired,_trimmed_pairs)_contig_43813	1..782	1.25031	6.08942	68.0923	0.000762807	0.0476313	1
Ostra1B_1_(paired,_trimmed_pairs)_contig_50540	Ostra1B_1_(paired,_trimmed_pairs)_contig_50540	1..1045	0.935636	6.08942	68.0923	0.000762961	0.0476313	1
Ostra1B_1_(paired,_trimmed_pairs)_contig_49354	Ostra1B_1_(paired,_trimmed_pairs)_contig_49354	1..919	1.12369	6.08595	67.9288	0.000625454	0.0417864	1
Ostra1B_1_(paired,_trimmed_pairs)_contig_50605	Ostra1B_1_(paired,_trimmed_pairs)_contig_50605	1..1113	0.927825	6.08595	67.9288	0.000625465	0.0417864	1
Ostra1B_1_(paired,_trimmed_pairs)_contig_50478	Ostra1B_1_(paired,_trimmed_pairs)_contig_50478	1..1354	0.772148	6.07303	67.3232	0.000433027	0.0323083	1
Ostra1B_1_(paired,_trimmed_pairs)_contig_50098	Ostra1B_1_(paired,_trimmed_pairs)_contig_50098	1..701	2.41344	6.05249	66.3713	0.000141773	0.0147506	1
Ostra1B_1_(paired,_trimmed_pairs)_contig_45044	Ostra1B_1_(paired,_trimmed_pairs)_contig_45044	1..2451	2.18282	6.05216	66.3562	2.6891e-05	0.00478375	1
Ostra1B_1_(paired,_trimmed_pairs)_contig_38650	Ostra1B_1_(paired,_trimmed_pairs)_contig_38650	1..897	1.15181	6.0504	66.2754	0.000459162	0.0336493	1
Ostra1B_1_(paired,_trimmed_pairs)_contig_45769	Ostra1B_1_(paired,_trimmed_pairs)_contig_45769	1..3778	0.811289	6.04689	66.1142	4.93346e-05	0.00705983	1
Ostra1B_1_(paired,_trimmed_pairs)_contig_50436	Ostra1B_1_(paired,_trimmed_pairs)_contig_50436	1..625	5.04763	6.04185	65.8835	2.6698e-05	0.00476812	1
Ostra1B_1_(paired,_trimmed_pairs)_contig_42834	Ostra1B_1_(paired,_trimmed_pairs)_contig_42834	1..1355	1.28911	6.04142	65.8643	0.000183986	0.0177956	1
Ostra1B_1_(paired,_trimmed_pairs)_contig_41957	Ostra1B_1_(paired,_trimmed_pairs)_contig_41957	1..2678	0.623543	6.03371	65.513	0.000145875	0.0150053	1
Ostra1B_1_(paired,_trimmed_pairs)_contig_47778	Ostra1B_1_(paired,_trimmed_pairs)_contig_47778	1..1678	0.589531	6.0307	65.3765	0.00052898	0.0370883	1
Ostra1B_1_(paired,_trimmed_pairs)_contig_50585	Ostra1B_1_(paired,_trimmed_pairs)_contig_50585	1..1814	0.545053	6.02384	65.0666	0.000719381	0.0456971	1
Ostra1B_1_(paired,_trimmed_pairs)_contig_40918	Ostra1B_1_(paired,_trimmed_pairs)_contig_40918	1..934	5.76345	6.01627	64.7261	6.16609e-05	0.00827095	1
Ostra1B_1_(paired,_trimmed_pairs)_contig_46029	Ostra1B_1_(paired,_trimmed_pairs)_contig_46029	1..1904	2.00792	6.01136	64.5059	5.07477e-05	0.00720156	1
Ostra1B_1_(paired,_trimmed_pairs)_contig_38567	Ostra1B_1_(paired,_trimmed_pairs)_contig_38567	1..1054	24.6548	6.00825	64.3668	9.79184e-07	0.000467566	0.0498483
Ostra1B_1_(paired,_trimmed_pairs)_contig_17156	Ostra1B_1_(paired,_trimmed_pairs)_contig_17156	1..1204	4.88505	6.00312	64.1387	6.07197e-06	0.00174331	0.309112
Ostra1B_1_(paired,_trimmed_pairs)_contig_47020	Ostra1B_1_(paired,_trimmed_pairs)_contig_47020	1..1387	1.68708	5.99431	63.748	7.35437e-05	0.00937124	1
Ostra1B_1_(paired,_trimmed_pairs)_contig_39054	Ostra1B_1_(paired,_trimmed_pairs)_contig_39054	1..1833	1.65417	5.98193	63.2034	5.59549e-05	0.0078101	1
Ostra1B_1_(paired,_trimmed_pairs)_contig_23696	Ostra1B_1_(paired,_trimmed_pairs)_contig_23696	1..628	3.71609	5.97653	62.9672	4.82703e-06	0.00146959	0.245734
Ostra1B_1_(paired,_trimmed_pairs)_contig_49361	Ostra1B_1_(paired,_trimmed_pairs)_contig_49361	1..628	4.68822	5.97481	62.8922	6.0269e-05	0.00818557	1
Ostra1B_1_(paired,_trimmed_pairs)_contig_50366	Ostra1B_1_(paired,_trimmed_pairs)_contig_50366	1..842	1.12425	5.97441	62.8748	0.000637326	0.0421404	1
Ostra1B_1_(paired,_trimmed_pairs)_contig_50543	Ostra1B_1_(paired,_trimmed_pairs)_contig_50543	1..823	2.04232	5.95476	62.0243	0.000154615	0.0156209	1
Ostra1B_1_(paired,_trimmed_pairs)_contig_41831	Ostra1B_1_(paired,_trimmed_pairs)_contig_41831	1..2755	1.27204	5.94555	61.6295	4.70617e-05	0.00685308	1
Ostra1B_1_(paired,_trimmed_pairs)_contig_47794	Ostra1B_1_(paired,_trimmed_pairs)_contig_47794	1..2757	1.11173	5.94174	61.467	6.18092e-05	0.00827095	1
Ostra1B_1_(paired,_trimmed_pairs)_contig_48120	Ostra1B_1_(paired,_trimmed_pairs)_contig_48120	1..1140	1.31148	5.93146	61.0305	0.000125949	0.0134118	1
Ostra1B_1_(paired,_trimmed_pairs)_contig_42406	Ostra1B_1_(paired,_trimmed_pairs)_contig_42406	1..598	3.61908	5.92554	60.7805	9.18624e-05	0.0108646	1
Ostra1B_1_(paired,_trimmed_pairs)_contig_49978	Ostra1B_1_(paired,_trimmed_pairs)_contig_49978	1..882	1.73133	5.90531	59.9345	0.00018665	0.0179766	1
Ostra1B_1_(paired,_trimmed_pairs)_contig_15191	Ostra1B_1_(paired,_trimmed_pairs)_contig_15191	1..598	6.29383	5.90064	59.7405	2.99883e-07	0.000226234	0.0152664
Ostra1B_1_(paired,_trimmed_pairs)_contig_49163	Ostra1B_1_(paired,_trimmed_pairs)_contig_49163	1..625	4.51738	5.89277	59.4155	5.87554e-05	0.00805232	1
Ostra1B_1_(paired,_trimmed_pairs)_contig_48765	Ostra1B_1_(paired,_trimmed_pairs)_contig_48765	1..1336	1.67748	5.88838	59.2351	0.000133043	0.014081	1
Ostra1B_1_(paired,_trimmed_pairs)_contig_48259	Ostra1B_1_(paired,_trimmed_pairs)_contig_48259	1..2302	0.668343	5.88612	59.1423	0.000121116	0.0130504	1
Ostra1B_1_(paired,_trimmed_pairs)_contig_38324	Ostra1B_1_(paired,_trimmed_pairs)_contig_38324	1..588	2.55963	5.88451	59.0763	0.000202782	0.0188394	1
Ostra1B_1_(paired,_trimmed_pairs)_contig_19067	Ostra1B_1_(paired,_trimmed_pairs)_contig_19067	1..3699	1.06932	5.86882	58.4374	2.7493e-05	0.00483816	1
Ostra1B_1_(paired,_trimmed_pairs)_contig_48414	Ostra1B_1_(paired,_trimmed_pairs)_contig_48414	1..1642	2.76319	5.85471	57.8687	5.33668e-05	0.00749498	1
Ostra1B_1_(paired,_trimmed_pairs)_contig_50089	Ostra1B_1_(paired,_trimmed_pairs)_contig_50089	1..596	8.84765	5.84981	57.6723	2.48698e-05	0.0045308	1
Ostra1B_1_(paired,_trimmed_pairs)_contig_41017	Ostra1B_1_(paired,_trimmed_pairs)_contig_41017	1..543	9.27045	5.8427	57.389	9.93464e-06	0.00242373	0.505753
Ostra1B_1_(paired,_trimmed_pairs)_contig_48547	Ostra1B_1_(paired,_trimmed_pairs)_contig_48547	1..1212	1.25086	5.83828	57.2134	0.000250998	0.0221088	1
Ostra1B_1_(paired,_trimmed_pairs)_contig_48405	Ostra1B_1_(paired,_trimmed_pairs)_contig_48405	1..704	2.13859	5.83231	56.977	0.000175483	0.0172677	1
Ostra1B_1_(paired,_trimmed_pairs)_contig_49948	Ostra1B_1_(paired,_trimmed_pairs)_contig_49948	1..746	4.38844	5.81759	56.3988	5.78622e-05	0.00800245	1
Ostra1B_1_(paired,_trimmed_pairs)_contig_23674	Ostra1B_1_(paired,_trimmed_pairs)_contig_23674	1..829	3.46021	5.80847	56.0434	9.03377e-07	0.000455332	0.0459891
Ostra1B_1_(paired,_trimmed_pairs)_contig_143	Ostra1B_1_(paired,_trimmed_pairs)_contig_143	1..1463	1.31535	5.80439	55.8851	0.000120681	0.0130504	1
Ostra1B_1_(paired,_trimmed_pairs)_contig_31394	Ostra1B_1_(paired,_trimmed_pairs)_contig_31394	1..982	7.74207	5.80359	55.8539	1.31073e-05	0.00292899	0.667265
Ostra1B_1_(paired,_trimmed_pairs)_contig_50519	Ostra1B_1_(paired,_trimmed_pairs)_contig_50519	1..1444	2.3369	5.80141	55.7699	2.32549e-05	0.00427089	1
Ostra1B_1_(paired,_trimmed_pairs)_contig_48769	Ostra1B_1_(paired,_trimmed_pairs)_contig_48769	1..742	1.10152	5.79503	55.5236	0.000506012	0.036146	1
Ostra1B_1_(paired,_trimmed_pairs)_contig_35261	Ostra1B_1_(paired,_trimmed_pairs)_contig_35261	1..1686	0.834038	5.78698	55.2148	0.000294728	0.0246674	1
Ostra1B_1_(paired,_trimmed_pairs)_contig_47937	Ostra1B_1_(paired,_trimmed_pairs)_contig_47937	1..1735	1.48166	5.77956	54.9313	9.97723e-05	0.0114292	1
Ostra1B_1_(paired,_trimmed_pairs)_contig_50647	Ostra1B_1_(paired,_trimmed_pairs)_contig_50647	1..1038	1.39704	5.77457	54.7417	0.000312507	0.0256352	1
Ostra1B_1_(paired,_trimmed_pairs)_contig_44629	Ostra1B_1_(paired,_trimmed_pairs)_contig_44629	1..1547	2.91222	5.77133	54.6191	2.28267e-05	0.00421435	1
Ostra1B_1_(paired,_trimmed_pairs)_contig_35116	Ostra1B_1_(paired,_trimmed_pairs)_contig_35116	1..564	11.0656	5.76922	54.539	2.85732e-05	0.00491108	1
Ostra1B_1_(paired,_trimmed_pairs)_contig_48216	Ostra1B_1_(paired,_trimmed_pairs)_contig_48216	1..777	3.18359	5.76107	54.232	6.74948e-05	0.00879819	1
Ostra1B_1_(paired,_trimmed_pairs)_contig_35801	Ostra1B_1_(paired,_trimmed_pairs)_contig_35801	1..548	1.40701	5.75509	54.0074	0.000795998	0.0489944	1
Ostra1B_1_(paired,_trimmed_pairs)_contig_42968	Ostra1B_1_(paired,_trimmed_pairs)_contig_42968	1..1037	1.27126	5.75379	53.9589	0.000401655	0.0310926	1
Ostra1B_1_(paired,_trimmed_pairs)_contig_50295	Ostra1B_1_(paired,_trimmed_pairs)_contig_50295	1..1379	4.59669	5.74848	53.7607	8.77683e-05	0.0105608	1
Ostra1B_1_(paired,_trimmed_pairs)_contig_38575	Ostra1B_1_(paired,_trimmed_pairs)_contig_38575	1..862	4.84294	5.74798	53.742	6.42118e-05	0.00849224	1
Ostra1B_1_(paired,_trimmed_pairs)_contig_46263	Ostra1B_1_(paired,_trimmed_pairs)_contig_46263	1..1902	2.91204	5.74768	53.7309	3.59484e-05	0.00578101	1
Ostra1B_1_(paired,_trimmed_pairs)_contig_40438	Ostra1B_1_(paired,_trimmed_pairs)_contig_40438	1..1461	1.7069	5.73586	53.2925	0.000105972	0.0118696	1
Ostra1B_1_(paired,_trimmed_pairs)_contig_47968	Ostra1B_1_(paired,_trimmed_pairs)_contig_47968	1..1074	1.75937	5.73032	53.0881	0.000167998	0.0166033	1
Ostra1B_1_(paired,_trimmed_pairs)_contig_23547	Ostra1B_1_(paired,_trimmed_pairs)_contig_23547	1..669	47.6818	5.72725	52.9754	6.15728e-07	0.000340625	0.0313455
Ostra1B_1_(paired,_trimmed_pairs)_contig_44680	Ostra1B_1_(paired,_trimmed_pairs)_contig_44680	1..622	14.734	5.72606	52.9317	1.74001e-05	0.0035081	0.885806
Ostra1B_1_(paired,_trimmed_pairs)_contig_50521	Ostra1B_1_(paired,_trimmed_pairs)_contig_50521	1..1191	2.16765	5.7151	52.5313	0.000183801	0.0177956	1
Ostra1B_1_(paired,_trimmed_pairs)_contig_40363	Ostra1B_1_(paired,_trimmed_pairs)_contig_40363	1..507	8.19062	5.69554	51.8237	6.13902e-05	0.00826363	1
Ostra1B_1_(paired,_trimmed_pairs)_contig_50513	Ostra1B_1_(paired,_trimmed_pairs)_contig_50513	1..830	4.91054	5.69079	51.6533	6.37257e-05	0.0084526	1
Ostra1B_1_(paired,_trimmed_pairs)_contig_49829	Ostra1B_1_(paired,_trimmed_pairs)_contig_49829	1..945	3.20856	5.67778	51.1895	0.000105023	0.0117925	1
Ostra1B_1_(paired,_trimmed_pairs)_contig_4413	Ostra1B_1_(paired,_trimmed_pairs)_contig_4413	1..1262	1.61915	5.67744	51.1777	0.000205264	0.0189662	1
Ostra1B_1_(paired,_trimmed_pairs)_contig_44659	Ostra1B_1_(paired,_trimmed_pairs)_contig_44659	1..1313	19.8359	5.67476	51.0827	3.80345e-08	5.39528e-05	0.00193626
Ostra1B_1_(paired,_trimmed_pairs)_contig_34762	Ostra1B_1_(paired,_trimmed_pairs)_contig_34762	1..1615	1.11622	5.66248	50.6495	0.000102912	0.0116165	1
Ostra1B_1_(paired,_trimmed_pairs)_contig_34528	Ostra1B_1_(paired,_trimmed_pairs)_contig_34528	1..1152	5.43614	5.64022	49.8742	2.14091e-05	0.00406352	1
Ostra1B_1_(paired,_trimmed_pairs)_contig_46813	Ostra1B_1_(paired,_trimmed_pairs)_contig_46813	1..714	1.76943	5.63336	49.6377	0.000418773	0.0316086	1
Ostra1B_1_(paired,_trimmed_pairs)_contig_39754	Ostra1B_1_(paired,_trimmed_pairs)_contig_39754	1..1896	0.637364	5.62874	49.4789	0.000567183	0.0389245	1
Ostra1B_1_(paired,_trimmed_pairs)_contig_35731	Ostra1B_1_(paired,_trimmed_pairs)_contig_35731	1..578	2.02911	5.6179	49.1085	7.30975e-05	0.00934062	1
Ostra1B_1_(paired,_trimmed_pairs)_contig_42348	Ostra1B_1_(paired,_trimmed_pairs)_contig_42348	1..1257	0.926411	5.57553	47.6872	0.000587816	0.0398581	1
Ostra1B_1_(paired,_trimmed_pairs)_contig_37350	Ostra1B_1_(paired,_trimmed_pairs)_contig_37350	1..1251	22.3755	5.57205	47.5722	3.09206e-07	0.000226234	0.0157411
Ostra1B_1_(paired,_trimmed_pairs)_contig_46097	Ostra1B_1_(paired,_trimmed_pairs)_contig_46097	1..1665	1.64293	5.56997	47.5037	0.000115144	0.0125862	1
Ostra1B_1_(paired,_trimmed_pairs)_contig_29607	Ostra1B_1_(paired,_trimmed_pairs)_contig_29607	1..561	66.8427	5.56632	47.3838	9.6606e-07	0.000466206	0.0491802
Ostra1B_1_(paired,_trimmed_pairs)_contig_41637	Ostra1B_1_(paired,_trimmed_pairs)_contig_41637	1..919	1.25518	5.56192	47.2393	0.00059776	0.0402915	1
Ostra1B_1_(paired,_trimmed_pairs)_contig_34057	Ostra1B_1_(paired,_trimmed_pairs)_contig_34057	1..1475	1.14824	5.55139	46.8958	0.000149993	0.015352	1
Ostra1B_1_(paired,_trimmed_pairs)_contig_47518	Ostra1B_1_(paired,_trimmed_pairs)_contig_47518	1..622	1.80154	5.52029	45.8957	0.000681366	0.0441554	1
Ostra1B_1_(paired,_trimmed_pairs)_contig_44013	Ostra1B_1_(paired,_trimmed_pairs)_contig_44013	1..950	1.68835	5.49472	45.0897	0.000271686	0.0235232	1
Ostra1B_1_(paired,_trimmed_pairs)_contig_20677	Ostra1B_1_(paired,_trimmed_pairs)_contig_20677	1..775	1.41753	5.49185	45	0.000720266	0.0456971	1
Ostra1B_1_(paired,_trimmed_pairs)_contig_45286	Ostra1B_1_(paired,_trimmed_pairs)_contig_45286	1..1173	1.82846	5.49153	44.99	5.61566e-05	0.0078142	1
Ostra1B_1_(paired,_trimmed_pairs)_contig_37073	Ostra1B_1_(paired,_trimmed_pairs)_contig_37073	1..669	4.70607	5.49007	44.9445	7.61427e-06	0.00201992	0.387627
Ostra1B_1_(paired,_trimmed_pairs)_contig_20431	Ostra1B_1_(paired,_trimmed_pairs)_contig_20431	1..1430	231.076	5.47914	44.6053	2.34929e-08	3.8061e-05	0.00119597
Ostra1B_1_(paired,_trimmed_pairs)_contig_31840	Ostra1B_1_(paired,_trimmed_pairs)_contig_31840	1..812	2.02848	5.4598	44.0113	9.36481e-05	0.0110013	1
Ostra1B_1_(paired,_trimmed_pairs)_contig_50377	Ostra1B_1_(paired,_trimmed_pairs)_contig_50377	1..561	13.9265	5.45741	43.9384	4.57066e-05	0.00673178	1
Ostra1B_1_(paired,_trimmed_pairs)_contig_12968	Ostra1B_1_(paired,_trimmed_pairs)_contig_12968	1..632	5.66258	5.43121	43.1478	2.55269e-05	0.00461345	1
Ostra1B_1_(paired,_trimmed_pairs)_contig_49279	Ostra1B_1_(paired,_trimmed_pairs)_contig_49279	1..813	2.10798	5.42533	42.9721	0.000406412	0.031142	1
Ostra1B_1_(paired,_trimmed_pairs)_contig_50482	Ostra1B_1_(paired,_trimmed_pairs)_contig_50482	1..1602	0.652615	5.42366	42.9225	0.000561695	0.0386649	1
Ostra1B_1_(paired,_trimmed_pairs)_contig_19315	Ostra1B_1_(paired,_trimmed_pairs)_contig_19315	1..2963	84.9356	5.40977	42.5112	3.27402e-09	9.90128e-06	0.000166674
Ostra1B_1_(paired,_trimmed_pairs)_contig_45575	Ostra1B_1_(paired,_trimmed_pairs)_contig_45575	1..1220	1.19764	5.40799	42.4587	0.000465935	0.033981	1
Ostra1B_1_(paired,_trimmed_pairs)_contig_46617	Ostra1B_1_(paired,_trimmed_pairs)_contig_46617	1..1112	1.42263	5.40725	42.437	0.000247949	0.0219682	1
Ostra1B_1_(paired,_trimmed_pairs)_contig_17125	Ostra1B_1_(paired,_trimmed_pairs)_contig_17125	1..562	100.383	5.39881	42.1893	2.9978e-06	0.00111467	0.152612
Ostra1B_1_(paired,_trimmed_pairs)_contig_14060	Ostra1B_1_(paired,_trimmed_pairs)_contig_14060	1..975	0.757489	5.38871	41.895	0.000413883	0.0315016	1
Ostra1B_1_(paired,_trimmed_pairs)_contig_32869	Ostra1B_1_(paired,_trimmed_pairs)_contig_32869	1..1309	0.839254	5.37712	41.5598	0.000815967	0.0498179	1
Ostra1B_1_(paired,_trimmed_pairs)_contig_46851	Ostra1B_1_(paired,_trimmed_pairs)_contig_46851	1..862	1.27446	5.37712	41.5598	0.000815654	0.0498179	1
Ostra1B_1_(paired,_trimmed_pairs)_contig_49610	Ostra1B_1_(paired,_trimmed_pairs)_contig_49610	1..1186	1.31534	5.36832	41.3071	0.000439013	0.0327011	1
Ostra1B_1_(paired,_trimmed_pairs)_contig_49877	Ostra1B_1_(paired,_trimmed_pairs)_contig_49877	1..1546	0.675068	5.35965	41.0598	0.00072475	0.0458533	1
Ostra1B_1_(paired,_trimmed_pairs)_contig_41919	Ostra1B_1_(paired,_trimmed_pairs)_contig_41919	1..1557	4.41443	5.33946	40.4892	9.35325e-06	0.00233366	0.476155
Ostra1B_1_(paired,_trimmed_pairs)_contig_3506	Ostra1B_1_(paired,_trimmed_pairs)_contig_3506	1..673	54.9597	5.33816	40.4525	1.53148e-06	0.000676706	0.0779648
Ostra1B_1_(paired,_trimmed_pairs)_contig_19789	Ostra1B_1_(paired,_trimmed_pairs)_contig_19789	1..1684	2.4512	5.32141	39.9856	1.72527e-05	0.0035081	0.8783
Ostra1B_1_(paired,_trimmed_pairs)_contig_34395	Ostra1B_1_(paired,_trimmed_pairs)_contig_34395	1..2202	0.47479	5.31755	39.8788	0.000632074	0.0419806	1
Ostra1B_1_(paired,_trimmed_pairs)_contig_41401	Ostra1B_1_(paired,_trimmed_pairs)_contig_41401	1..809	4.2646	5.31174	39.7185	0.000123575	0.0132384	1
Ostra1B_1_(paired,_trimmed_pairs)_contig_49308	Ostra1B_1_(paired,_trimmed_pairs)_contig_49308	1..571	1.82777	5.27374	38.686	0.000799828	0.0491634	1
Ostra1B_1_(paired,_trimmed_pairs)_contig_48362	Ostra1B_1_(paired,_trimmed_pairs)_contig_48362	1..550	2.71527	5.26424	38.4321	1.75015e-05	0.00351292	0.890964
Ostra1B_1_(paired,_trimmed_pairs)_contig_34343	Ostra1B_1_(paired,_trimmed_pairs)_contig_34343	1..1657	0.795595	5.26015	38.3232	0.000685077	0.0443326	1
Ostra1B_1_(paired,_trimmed_pairs)_contig_49754	Ostra1B_1_(paired,_trimmed_pairs)_contig_49754	1..634	1.62882	5.25865	38.2836	0.000813589	0.0498068	1
Ostra1B_1_(paired,_trimmed_pairs)_contig_49255	Ostra1B_1_(paired,_trimmed_pairs)_contig_49255	1..984	1.40672	5.24043	37.8031	0.00052584	0.0370016	1
Ostra1B_1_(paired,_trimmed_pairs)_contig_49017	Ostra1B_1_(paired,_trimmed_pairs)_contig_49017	1..628	2.69398	5.21354	37.1049	0.000403208	0.0311067	1
Ostra1B_1_(paired,_trimmed_pairs)_contig_46627	Ostra1B_1_(paired,_trimmed_pairs)_contig_46627	1..1337	0.723837	5.20608	36.9136	0.000703993	0.0450427	1
Ostra1B_1_(paired,_trimmed_pairs)_contig_20857	Ostra1B_1_(paired,_trimmed_pairs)_contig_20857	1..2656	7.63152	5.1813	36.285	6.24381e-07	0.000341251	0.031786
Ostra1B_1_(paired,_trimmed_pairs)_contig_30462	Ostra1B_1_(paired,_trimmed_pairs)_contig_30462	1..1370	1.30023	5.1801	36.2549	1.9354e-05	0.0037843	0.985276
Ostra1B_1_(paired,_trimmed_pairs)_contig_45755	Ostra1B_1_(paired,_trimmed_pairs)_contig_45755	1..1291	1.71585	5.17119	36.0317	0.000180656	0.017586	1
Ostra1B_1_(paired,_trimmed_pairs)_contig_36881	Ostra1B_1_(paired,_trimmed_pairs)_contig_36881	1..1542	0.57604	5.16911	35.9795	0.000202104	0.0188394	1
Ostra1B_1_(paired,_trimmed_pairs)_contig_21518	Ostra1B_1_(paired,_trimmed_pairs)_contig_21518	1..1072	3.03948	5.15613	35.6574	2.08188e-05	0.00400171	1
Ostra1B_1_(paired,_trimmed_pairs)_contig_47135	Ostra1B_1_(paired,_trimmed_pairs)_contig_47135	1..1145	2.17798	5.14048	35.2727	0.000219077	0.0200745	1
Ostra1B_1_(paired,_trimmed_pairs)_contig_49949	Ostra1B_1_(paired,_trimmed_pairs)_contig_49949	1..795	1.1499	5.13424	35.1204	0.000774923	0.0480072	1
Ostra1B_1_(paired,_trimmed_pairs)_contig_37967	Ostra1B_1_(paired,_trimmed_pairs)_contig_37967	1..561	3.09405	5.12532	34.904	0.000496955	0.035733	1
Ostra1B_1_(paired,_trimmed_pairs)_contig_49711	Ostra1B_1_(paired,_trimmed_pairs)_contig_49711	1..1204	0.706488	5.11544	34.6657	0.000329052	0.0267505	1
Ostra1B_1_(paired,_trimmed_pairs)_contig_33609	Ostra1B_1_(paired,_trimmed_pairs)_contig_33609	1..844	7.86064	5.11269	34.5997	7.18302e-07	0.000374533	0.0365673
Ostra1B_1_(paired,_trimmed_pairs)_contig_43209	Ostra1B_1_(paired,_trimmed_pairs)_contig_43209	1..1277	1.78079	5.09958	34.2868	0.000394423	0.0308487	1
Ostra1B_1_(paired,_trimmed_pairs)_contig_40283	Ostra1B_1_(paired,_trimmed_pairs)_contig_40283	1..1804	1.12051	5.09489	34.1755	0.000417985	0.0316017	1
Ostra1B_1_(paired,_trimmed_pairs)_contig_18388	Ostra1B_1_(paired,_trimmed_pairs)_contig_18388	1..610	4.61512	5.08858	34.0264	7.69659e-05	0.00966407	1
Ostra1B_1_(paired,_trimmed_pairs)_contig_50611	Ostra1B_1_(paired,_trimmed_pairs)_contig_50611	1..1721	0.957511	5.08578	33.9604	0.000372148	0.0292578	1
Ostra1B_1_(paired,_trimmed_pairs)_contig_43549	Ostra1B_1_(paired,_trimmed_pairs)_contig_43549	1..1729	0.730695	5.08528	33.9487	0.00062795	0.0418593	1
Ostra1B_1_(paired,_trimmed_pairs)_contig_3953	Ostra1B_1_(paired,_trimmed_pairs)_contig_3953	1..580	1.84583	5.08504	33.9429	0.000339063	0.0272711	1
Ostra1B_1_(paired,_trimmed_pairs)_contig_49768	Ostra1B_1_(paired,_trimmed_pairs)_contig_49768	1..1079	2.04648	5.07337	33.6695	0.000416628	0.0315518	1
Ostra1B_1_(paired,_trimmed_pairs)_contig_50216	Ostra1B_1_(paired,_trimmed_pairs)_contig_50216	1..912	2.13212	5.03919	32.8811	0.000512658	0.0364509	1
Ostra1B_1_(paired,_trimmed_pairs)_contig_24231	Ostra1B_1_(paired,_trimmed_pairs)_contig_24231	1..2236	0.879457	5.02556	32.572	0.000753681	0.0474192	1
Ostra1B_1_(paired,_trimmed_pairs)_contig_37484	Ostra1B_1_(paired,_trimmed_pairs)_contig_37484	1..1629	1.1667	5.00075	32.0166	0.000375819	0.0294953	1
Ostra1B_1_(paired,_trimmed_pairs)_contig_39782	Ostra1B_1_(paired,_trimmed_pairs)_contig_39782	1..1423	7.34806	4.98207	31.6047	1.07599e-05	0.00252901	0.547763
Ostra1B_1_(paired,_trimmed_pairs)_contig_21218	Ostra1B_1_(paired,_trimmed_pairs)_contig_21218	1..599	3.97259	4.97953	31.5492	0.000109589	0.0121845	1
Ostra1B_1_(paired,_trimmed_pairs)_contig_33900	Ostra1B_1_(paired,_trimmed_pairs)_contig_33900	1..983	2.49635	4.9781	31.5179	0.000123804	0.0132384	1
Ostra1B_1_(paired,_trimmed_pairs)_contig_11941	Ostra1B_1_(paired,_trimmed_pairs)_contig_11941	1..703	1.0265	4.97581	31.4678	0.000316869	0.0258993	1
Ostra1B_1_(paired,_trimmed_pairs)_contig_16203	Ostra1B_1_(paired,_trimmed_pairs)_contig_16203	1..1218	57.9128	4.94733	30.8528	3.22787e-08	4.98043e-05	0.00164324
Ostra1B_1_(paired,_trimmed_pairs)_contig_48845	Ostra1B_1_(paired,_trimmed_pairs)_contig_48845	1..766	2.69626	4.92497	30.3784	0.000496974	0.035733	1
Ostra1B_1_(paired,_trimmed_pairs)_contig_1188	Ostra1B_1_(paired,_trimmed_pairs)_contig_1188	1..1396	0.924065	4.9229	30.3348	0.000124029	0.0132384	1
Ostra1B_1_(paired,_trimmed_pairs)_contig_45420	Ostra1B_1_(paired,_trimmed_pairs)_contig_45420	1..687	1.06712	4.91026	30.0702	0.000402907	0.0311067	1
Ostra1B_1_(paired,_trimmed_pairs)_contig_49972	Ostra1B_1_(paired,_trimmed_pairs)_contig_49972	1..552	3.72257	4.87913	29.4282	0.000256756	0.0225721	1
Ostra1B_1_(paired,_trimmed_pairs)_contig_45504	Ostra1B_1_(paired,_trimmed_pairs)_contig_45504	1..588	1.09546	4.86341	29.1094	0.000203083	0.0188394	1
Ostra1B_1_(paired,_trimmed_pairs)_contig_19165	Ostra1B_1_(paired,_trimmed_pairs)_contig_19165	1..654	20.785	4.85824	29.0052	6.3048e-06	0.00178753	0.320965
Ostra1B_1_(paired,_trimmed_pairs)_contig_41945	Ostra1B_1_(paired,_trimmed_pairs)_contig_41945	1..867	3.05787	4.83354	28.5129	1.65513e-05	0.0034295	0.842595
Ostra1B_1_(paired,_trimmed_pairs)_contig_15152	Ostra1B_1_(paired,_trimmed_pairs)_contig_15152	1..1113	1.41313	4.82639	28.3719	0.000544467	0.0378814	1
Ostra1B_1_(paired,_trimmed_pairs)_contig_39344	Ostra1B_1_(paired,_trimmed_pairs)_contig_39344	1..622	1.48261	4.82372	28.3193	0.000311371	0.0256352	1
Ostra1B_1_(paired,_trimmed_pairs)_contig_29888	Ostra1B_1_(paired,_trimmed_pairs)_contig_29888	1..1183	9.70868	4.74059	26.7337	4.25825e-07	0.00027012	0.0216779
Ostra1B_1_(paired,_trimmed_pairs)_contig_42760	Ostra1B_1_(paired,_trimmed_pairs)_contig_42760	1..1490	3.39182	4.72935	26.5263	8.9641e-05	0.0107063	1
Ostra1B_1_(paired,_trimmed_pairs)_contig_35126	Ostra1B_1_(paired,_trimmed_pairs)_contig_35126	1..1959	52.9099	4.72104	26.374	2.46023e-07	0.000206936	0.0125245
Ostra1B_1_(paired,_trimmed_pairs)_contig_8982	Ostra1B_1_(paired,_trimmed_pairs)_contig_8982	1..1082	446.888	4.65095	25.1232	2.59712e-07	0.000214206	0.0132214
Ostra1B_1_(paired,_trimmed_pairs)_contig_9606	Ostra1B_1_(paired,_trimmed_pairs)_contig_9606	1..1504	10.8449	4.62105	24.608	8.74262e-06	0.00224063	0.445069
Ostra1B_1_(paired,_trimmed_pairs)_contig_6665	Ostra1B_1_(paired,_trimmed_pairs)_contig_6665	1..758	26.9107	4.59784	24.2152	4.2474e-10	2.40844e-06	2.16227e-05
Ostra1B_1_(paired,_trimmed_pairs)_contig_44687	Ostra1B_1_(paired,_trimmed_pairs)_contig_44687	1..569	1.57878	4.57141	23.7756	0.000306691	0.0253877	1
Ostra1B_1_(paired,_trimmed_pairs)_contig_18466	Ostra1B_1_(paired,_trimmed_pairs)_contig_18466	1..3310	6.50199	4.56344	23.6447	3.80594e-08	5.39528e-05	0.00193753
Ostra1B_1_(paired,_trimmed_pairs)_contig_28179	Ostra1B_1_(paired,_trimmed_pairs)_contig_28179	1..1926	2.39023	4.551	23.4416	0.00040537	0.031142	1
Ostra1B_1_(paired,_trimmed_pairs)_contig_13044	Ostra1B_1_(paired,_trimmed_pairs)_contig_13044	1..1000	5.57536	4.53941	23.2541	2.25119e-05	0.00420249	1
Ostra1B_1_(paired,_trimmed_pairs)_contig_18546	Ostra1B_1_(paired,_trimmed_pairs)_contig_18546	1..7550	15.5457	4.44375	21.7621	1.69076e-07	0.000153396	0.00860732
Ostra1B_1_(paired,_trimmed_pairs)_contig_49747	Ostra1B_1_(paired,_trimmed_pairs)_contig_49747	1..784	1.58596	4.4301	21.5572	0.000430518	0.0322803	1
Ostra1B_1_(paired,_trimmed_pairs)_contig_12916	Ostra1B_1_(paired,_trimmed_pairs)_contig_12916	1..1449	13.8325	4.40334	21.161	5.30293e-08	7.0752e-05	0.00269961
Ostra1B_1_(paired,_trimmed_pairs)_contig_36844	Ostra1B_1_(paired,_trimmed_pairs)_contig_36844	1..1065	1.36039	4.35265	20.4305	0.000282956	0.0241282	1
Ostra1B_1_(paired,_trimmed_pairs)_contig_24079	Ostra1B_1_(paired,_trimmed_pairs)_contig_24079	1..950	12.0401	4.34772	20.3608	3.7541e-06	0.00124304	0.191114
Ostra1B_1_(paired,_trimmed_pairs)_contig_40324	Ostra1B_1_(paired,_trimmed_pairs)_contig_40324	1..733	11.1264	4.34561	20.331	0.000380952	0.0298465	1
Ostra1B_1_(paired,_trimmed_pairs)_contig_47281	Ostra1B_1_(paired,_trimmed_pairs)_contig_47281	1..2307	0.678315	4.32261	20.0094	0.000424972	0.0320232	1
Ostra1B_1_(paired,_trimmed_pairs)_contig_40725	Ostra1B_1_(paired,_trimmed_pairs)_contig_40725	1..1828	0.78556	4.30863	19.8166	0.000635303	0.0420719	1
Ostra1B_1_(paired,_trimmed_pairs)_contig_32771	Ostra1B_1_(paired,_trimmed_pairs)_contig_32771	1..3349	0.583021	4.29818	19.6735	0.000188428	0.018067	1
Ostra1B_1_(paired,_trimmed_pairs)_contig_45756	Ostra1B_1_(paired,_trimmed_pairs)_contig_45756	1..1441	1.19348	4.23631	18.8477	0.000522957	0.0369516	1
Ostra1B_1_(paired,_trimmed_pairs)_contig_12911	Ostra1B_1_(paired,_trimmed_pairs)_contig_12911	1..1335	1.07265	4.19523	18.3185	0.000454919	0.0333924	1
Ostra1B_1_(paired,_trimmed_pairs)_contig_1310	Ostra1B_1_(paired,_trimmed_pairs)_contig_1310	1..1431	79.6456	4.1789	18.1123	9.41428e-06	0.00233366	0.479262
Ostra1B_1_(paired,_trimmed_pairs)_contig_18877	Ostra1B_1_(paired,_trimmed_pairs)_contig_18877	1..2086	1.48714	4.17836	18.1056	0.000595278	0.0401839	1
Ostra1B_1_(paired,_trimmed_pairs)_contig_14705	Ostra1B_1_(paired,_trimmed_pairs)_contig_14705	1..2372	1.22886	4.17169	18.022	1.73574e-05	0.0035081	0.883631
Ostra1B_1_(paired,_trimmed_pairs)_contig_47116	Ostra1B_1_(paired,_trimmed_pairs)_contig_47116	1..1566	2.32036	4.16984	17.9989	9.38543e-05	0.0110013	1
Ostra1B_1_(paired,_trimmed_pairs)_contig_9134	Ostra1B_1_(paired,_trimmed_pairs)_contig_9134	1..764	4.59879	4.16496	17.9382	0.000153005	0.0155275	1
Ostra1B_1_(paired,_trimmed_pairs)_contig_49597	Ostra1B_1_(paired,_trimmed_pairs)_contig_49597	1..614	8.34638	4.15253	17.7842	0.000205286	0.0189662	1
Ostra1B_1_(paired,_trimmed_pairs)_contig_43476	Ostra1B_1_(paired,_trimmed_pairs)_contig_43476	1..1461	1.20606	4.12577	17.4574	0.000282966	0.0241282	1
Ostra1B_1_(paired,_trimmed_pairs)_contig_38004	Ostra1B_1_(paired,_trimmed_pairs)_contig_38004	1..2504	0.707982	4.10361	17.1914	0.000761695	0.0476313	1
Ostra1B_1_(paired,_trimmed_pairs)_contig_32968	Ostra1B_1_(paired,_trimmed_pairs)_contig_32968	1..890	175.62	4.09998	17.1482	9.18667e-06	0.00231519	0.467675
Ostra1B_1_(paired,_trimmed_pairs)_contig_28865	Ostra1B_1_(paired,_trimmed_pairs)_contig_28865	1..1830	7.26108	4.0945	17.0831	3.95906e-06	0.00129205	0.201548
Ostra1B_1_(paired,_trimmed_pairs)_contig_36927	Ostra1B_1_(paired,_trimmed_pairs)_contig_36927	1..1813	4.28013	4.08915	17.0199	0.000562571	0.0386666	1
Ostra1B_1_(paired,_trimmed_pairs)_contig_21989	Ostra1B_1_(paired,_trimmed_pairs)_contig_21989	1..710	2.34388	4.05226	16.5903	0.000111361	0.0122912	1
Ostra1B_1_(paired,_trimmed_pairs)_contig_36620	Ostra1B_1_(paired,_trimmed_pairs)_contig_36620	1..969	22.4888	4.04925	16.5556	1.25323e-08	2.58411e-05	0.000637995
Ostra1B_1_(paired,_trimmed_pairs)_contig_37408	Ostra1B_1_(paired,_trimmed_pairs)_contig_37408	1..599	4.39475	4.04395	16.4949	8.53839e-05	0.0103563	1
Ostra1B_1_(paired,_trimmed_pairs)_contig_37269	Ostra1B_1_(paired,_trimmed_pairs)_contig_37269	1..1069	0.984182	4.04278	16.4816	0.000359382	0.0284514	1
Ostra1B_1_(paired,_trimmed_pairs)_contig_45390	Ostra1B_1_(paired,_trimmed_pairs)_contig_45390	1..1022	0.598159	4.03731	16.4192	0.000719669	0.0456971	1
Ostra1B_1_(paired,_trimmed_pairs)_contig_21354	Ostra1B_1_(paired,_trimmed_pairs)_contig_21354	1..1090	5.9117	4.03474	16.39	7.73025e-05	0.00966407	1
Ostra1B_1_(paired,_trimmed_pairs)_contig_24090	Ostra1B_1_(paired,_trimmed_pairs)_contig_24090	1..949	1.83451	4.02912	16.3263	0.000238792	0.0213235	1
Ostra1B_1_(paired,_trimmed_pairs)_contig_12579	Ostra1B_1_(paired,_trimmed_pairs)_contig_12579	1..1545	7.10654	4.00293	16.0325	3.23783e-07	0.00022959	0.0164831
Ostra1B_1_(paired,_trimmed_pairs)_contig_24680	Ostra1B_1_(paired,_trimmed_pairs)_contig_24680	1..642	34.4834	3.9799	15.7786	5.33824e-07	0.000311341	0.0271759
Ostra1B_1_(paired,_trimmed_pairs)_contig_5967	Ostra1B_1_(paired,_trimmed_pairs)_contig_5967	1..1431	711.881	3.94859	15.4398	1.79939e-05	0.00358007	0.916031
Ostra1B_1_(paired,_trimmed_pairs)_contig_4013	Ostra1B_1_(paired,_trimmed_pairs)_contig_4013	1..635	41.0794	3.92133	15.1508	0.000144975	0.0149466	1
Ostra1B_1_(paired,_trimmed_pairs)_contig_19749	Ostra1B_1_(paired,_trimmed_pairs)_contig_19749	1..1759	38.0854	3.91442	15.0785	4.71192e-09	1.33592e-05	0.000239874
Ostra1B_1_(paired,_trimmed_pairs)_contig_21074	Ostra1B_1_(paired,_trimmed_pairs)_contig_21074	1..1328	10.8984	3.90937	15.0258	5.08212e-05	0.00720156	1
Ostra1B_1_(paired,_trimmed_pairs)_contig_28359	Ostra1B_1_(paired,_trimmed_pairs)_contig_28359	1..1352	1.2852	3.89584	14.8856	0.000452671	0.0332812	1
Ostra1B_1_(paired,_trimmed_pairs)_contig_4554	Ostra1B_1_(paired,_trimmed_pairs)_contig_4554	1..822	112.537	3.89141	14.8399	2.97282e-09	9.65868e-06	0.00015134
Ostra1B_1_(paired,_trimmed_pairs)_contig_24217	Ostra1B_1_(paired,_trimmed_pairs)_contig_24217	1..938	4.40548	3.8892	14.8172	5.99445e-05	0.00816596	1
Ostra1B_1_(paired,_trimmed_pairs)_contig_38249	Ostra1B_1_(paired,_trimmed_pairs)_contig_38249	1..528	6.44387	3.81783	14.102	1.52812e-05	0.00330095	0.777933
Ostra1B_1_(paired,_trimmed_pairs)_contig_23716	Ostra1B_1_(paired,_trimmed_pairs)_contig_23716	1..2203	0.482386	3.80594	13.9863	0.000497835	0.035733	1
Ostra1B_1_(paired,_trimmed_pairs)_contig_28947	Ostra1B_1_(paired,_trimmed_pairs)_contig_28947	1..882	7.05579	3.78482	13.783	0.000266966	0.0232445	1
Ostra1B_1_(paired,_trimmed_pairs)_contig_22079	Ostra1B_1_(paired,_trimmed_pairs)_contig_22079	1..643	154.002	3.77128	13.6543	2.03388e-05	0.00394286	1
Ostra1B_1_(paired,_trimmed_pairs)_contig_37884	Ostra1B_1_(paired,_trimmed_pairs)_contig_37884	1..705	5.53061	3.74478	13.4058	0.000448716	0.0330978	1
Ostra1B_1_(paired,_trimmed_pairs)_contig_43869	Ostra1B_1_(paired,_trimmed_pairs)_contig_43869	1..1083	1.31117	3.73966	13.3583	5.81233e-05	0.00800931	1
Ostra1B_1_(paired,_trimmed_pairs)_contig_19684	Ostra1B_1_(paired,_trimmed_pairs)_contig_19684	1..1025	4.0372	3.69148	12.9195	0.000199331	0.0187598	1
Ostra1B_1_(paired,_trimmed_pairs)_contig_33045	Ostra1B_1_(paired,_trimmed_pairs)_contig_33045	1..784	6.60072	3.6784	12.8029	3.16357e-05	0.00532633	1
Ostra1B_1_(paired,_trimmed_pairs)_contig_4748	Ostra1B_1_(paired,_trimmed_pairs)_contig_4748	1..695	8.9409	3.63795	12.4489	8.56529e-05	0.0103613	1
Ostra1B_1_(paired,_trimmed_pairs)_contig_25130	Ostra1B_1_(paired,_trimmed_pairs)_contig_25130	1..787	6.92359	3.62497	12.3374	0.00019081	0.0181461	1
Ostra1B_1_(paired,_trimmed_pairs)_contig_6081	Ostra1B_1_(paired,_trimmed_pairs)_contig_6081	1..1393	112.7	3.60467	12.1651	1.47681e-07	0.000145636	0.00751815
Ostra1B_1_(paired,_trimmed_pairs)_contig_9331	Ostra1B_1_(paired,_trimmed_pairs)_contig_9331	1..3438	3.34005	3.57875	11.9484	9.16903e-05	0.0108646	1
Ostra1B_1_(paired,_trimmed_pairs)_contig_5966	Ostra1B_1_(paired,_trimmed_pairs)_contig_5966	1..655	6930.92	3.55017	11.7141	2.09764e-05	0.00401499	1
Ostra1B_1_(paired,_trimmed_pairs)_contig_48894	Ostra1B_1_(paired,_trimmed_pairs)_contig_48894	1..740	4.01687	3.53993	11.6313	0.000662999	0.0432121	1
Ostra1B_1_(paired,_trimmed_pairs)_contig_14025	Ostra1B_1_(paired,_trimmed_pairs)_contig_14025	1..678	6.44434	3.52263	11.4925	0.000283782	0.0241436	1
Ostra1B_1_(paired,_trimmed_pairs)_contig_47799	Ostra1B_1_(paired,_trimmed_pairs)_contig_47799	1..1049	4.24571	3.51314	11.4172	0.000812426	0.0498028	1
Ostra1B_1_(paired,_trimmed_pairs)_contig_20637	Ostra1B_1_(paired,_trimmed_pairs)_contig_20637	1..528	30.3138	3.50323	11.339	1.01071e-05	0.00244174	0.514532
Ostra1B_1_(paired,_trimmed_pairs)_contig_30763	Ostra1B_1_(paired,_trimmed_pairs)_contig_30763	1..1716	2.60918	3.49855	11.3023	0.000546033	0.0379322	1
Ostra1B_1_(paired,_trimmed_pairs)_contig_36731	Ostra1B_1_(paired,_trimmed_pairs)_contig_36731	1..2301	0.982865	3.47656	11.1314	0.000776785	0.0480072	1
Ostra1B_1_(paired,_trimmed_pairs)_contig_5976	Ostra1B_1_(paired,_trimmed_pairs)_contig_5976	1..4852	296.148	3.43592	10.8222	7.57836e-05	0.00959628	1
Ostra1B_1_(paired,_trimmed_pairs)_contig_16367	Ostra1B_1_(paired,_trimmed_pairs)_contig_16367	1..767	114.567	3.43504	10.8156	3.11741e-06	0.00113132	0.158701
Ostra1B_1_(paired,_trimmed_pairs)_contig_13665	Ostra1B_1_(paired,_trimmed_pairs)_contig_13665	1..1745	119.408	3.42679	10.7539	3.61946e-06	0.0012253	0.184259
Ostra1B_1_(paired,_trimmed_pairs)_contig_30909	Ostra1B_1_(paired,_trimmed_pairs)_contig_30909	1..892	2.98762	3.41555	10.6704	7.72739e-05	0.00966407	1
Ostra1B_1_(paired,_trimmed_pairs)_contig_23597	Ostra1B_1_(paired,_trimmed_pairs)_contig_23597	1..2067	2.76593	3.41251	10.648	0.000703973	0.0450427	1
Ostra1B_1_(paired,_trimmed_pairs)_contig_39454	Ostra1B_1_(paired,_trimmed_pairs)_contig_39454	1..1419	2.10406	3.41241	10.6473	0.000661173	0.0431551	1
Ostra1B_1_(paired,_trimmed_pairs)_contig_13277	Ostra1B_1_(paired,_trimmed_pairs)_contig_13277	1..2135	517.027	3.39068	10.4881	6.70582e-05	0.00876646	1
Ostra1B_1_(paired,_trimmed_pairs)_contig_62	Ostra1B_1_(paired,_trimmed_pairs)_contig_62	1..678	853.687	3.3672	10.3188	3.25439e-05	0.00542754	1
Ostra1B_1_(paired,_trimmed_pairs)_contig_20550	Ostra1B_1_(paired,_trimmed_pairs)_contig_20550	1..897	98.5524	3.35142	10.2066	4.00063e-07	0.000263015	0.0203664
Ostra1B_1_(paired,_trimmed_pairs)_contig_34550	Ostra1B_1_(paired,_trimmed_pairs)_contig_34550	1..649	11.6278	3.31819	9.97409	0.000711241	0.0454423	1
Ostra1B_1_(paired,_trimmed_pairs)_contig_11740	Ostra1B_1_(paired,_trimmed_pairs)_contig_11740	1..857	27.3142	3.30362	9.8739	2.74286e-06	0.00106346	0.139634
Ostra1B_1_(paired,_trimmed_pairs)_contig_24145	Ostra1B_1_(paired,_trimmed_pairs)_contig_24145	1..542	95.9885	3.30272	9.86775	0.000467334	0.0340283	1
Ostra1B_1_(paired,_trimmed_pairs)_contig_23377	Ostra1B_1_(paired,_trimmed_pairs)_contig_23377	1..909	3.69216	3.27077	9.65159	0.000677836	0.0439895	1
Ostra1B_1_(paired,_trimmed_pairs)_contig_40221	Ostra1B_1_(paired,_trimmed_pairs)_contig_40221	1..581	7.42824	3.25215	9.52784	0.000354464	0.0282098	1
Ostra1B_1_(paired,_trimmed_pairs)_contig_26374	Ostra1B_1_(paired,_trimmed_pairs)_contig_26374	1..1820	14.9105	3.2293	9.37812	0.00036312	0.0286972	1
Ostra1B_1_(paired,_trimmed_pairs)_contig_85	Ostra1B_1_(paired,_trimmed_pairs)_contig_85	1..969	13.7601	3.20915	9.24806	0.000801846	0.0492208	1
Ostra1B_1_(paired,_trimmed_pairs)_contig_37569	Ostra1B_1_(paired,_trimmed_pairs)_contig_37569	1..635	28.0548	3.19802	9.177	0.000139291	0.0145592	1
Ostra1B_1_(paired,_trimmed_pairs)_contig_26872	Ostra1B_1_(paired,_trimmed_pairs)_contig_26872	1..1463	240.607	3.19173	9.13704	1.02957e-05	0.00244526	0.524135
Ostra1B_1_(paired,_trimmed_pairs)_contig_14244	Ostra1B_1_(paired,_trimmed_pairs)_contig_14244	1..2406	12.9738	3.18069	9.06738	1.56709e-07	0.000148099	0.00797772
Ostra1B_1_(paired,_trimmed_pairs)_contig_40158	Ostra1B_1_(paired,_trimmed_pairs)_contig_40158	1..704	75.0671	3.14841	8.86677	1.84395e-07	0.00016086	0.00938718
Ostra1B_1_(paired,_trimmed_pairs)_contig_11048	Ostra1B_1_(paired,_trimmed_pairs)_contig_11048	1..2266	185.735	3.11862	8.6856	5.02299e-05	0.00716534	1
Ostra1B_1_(paired,_trimmed_pairs)_contig_6637	Ostra1B_1_(paired,_trimmed_pairs)_contig_6637	1..904	33.7892	3.08979	8.51369	0.000195102	0.0184383	1
Ostra1B_1_(paired,_trimmed_pairs)_contig_31365	Ostra1B_1_(paired,_trimmed_pairs)_contig_31365	1..2382	8.03565	3.06002	8.33986	0.000280692	0.0241155	1
Ostra1B_1_(paired,_trimmed_pairs)_contig_3385	Ostra1B_1_(paired,_trimmed_pairs)_contig_3385	1..2428	90.7148	3.04738	8.26712	1.9565e-05	0.00380913	0.996014
Ostra1B_1_(paired,_trimmed_pairs)_contig_20190	Ostra1B_1_(paired,_trimmed_pairs)_contig_20190	1..1827	5.67996	3.04666	8.26296	0.000520214	0.0368151	1
Ostra1B_1_(paired,_trimmed_pairs)_contig_42234	Ostra1B_1_(paired,_trimmed_pairs)_contig_42234	1..796	1022.33	3.02614	8.14628	4.00589e-05	0.00619785	1
Ostra1B_1_(paired,_trimmed_pairs)_contig_19904	Ostra1B_1_(paired,_trimmed_pairs)_contig_19904	1..2844	2.69754	3.01675	8.09343	0.000246377	0.0218717	1
Ostra1B_1_(paired,_trimmed_pairs)_contig_1688	Ostra1B_1_(paired,_trimmed_pairs)_contig_1688	1..883	57.4735	3.0108	8.06009	1.45347e-07	0.000145636	0.0073993
Ostra1B_1_(paired,_trimmed_pairs)_contig_8967	Ostra1B_1_(paired,_trimmed_pairs)_contig_8967	1..983	121.247	3.00763	8.04245	1.72193e-06	0.000736904	0.0876599
Ostra1B_1_(paired,_trimmed_pairs)_contig_10583	Ostra1B_1_(paired,_trimmed_pairs)_contig_10583	1..848	108.856	3.0004	8.00219	1.35656e-06	0.000615378	0.0690599
Ostra1B_1_(paired,_trimmed_pairs)_contig_356	Ostra1B_1_(paired,_trimmed_pairs)_contig_356	1..1750	76.4473	2.99038	7.94682	0.000410453	0.0313457	1
Ostra1B_1_(paired,_trimmed_pairs)_contig_18758	Ostra1B_1_(paired,_trimmed_pairs)_contig_18758	1..2857	53.0281	2.9879	7.93317	9.94507e-05	0.0114212	1
Ostra1B_1_(paired,_trimmed_pairs)_contig_7469	Ostra1B_1_(paired,_trimmed_pairs)_contig_7469	1..2572	2.29894	2.97601	7.86807	0.000817484	0.0498435	1
Ostra1B_1_(paired,_trimmed_pairs)_contig_14933	Ostra1B_1_(paired,_trimmed_pairs)_contig_14933	1..985	162.194	2.97328	7.85322	0.000220123	0.0200745	1
Ostra1B_1_(paired,_trimmed_pairs)_contig_1632	Ostra1B_1_(paired,_trimmed_pairs)_contig_1632	1..2369	70.3725	2.97285	7.85086	1.9621e-06	0.000809152	0.0998866
Ostra1B_1_(paired,_trimmed_pairs)_contig_32969	Ostra1B_1_(paired,_trimmed_pairs)_contig_32969	1..974	52.0928	2.97114	7.84156	0.000250538	0.0221088	1
Ostra1B_1_(paired,_trimmed_pairs)_contig_5981	Ostra1B_1_(paired,_trimmed_pairs)_contig_5981	1..911	356.464	2.97107	7.84118	0.000100668	0.0115028	1
Ostra1B_1_(paired,_trimmed_pairs)_contig_43033	Ostra1B_1_(paired,_trimmed_pairs)_contig_43033	1..1555	1.33501	2.95395	7.74867	0.00078244	0.0482253	1
Ostra1B_1_(paired,_trimmed_pairs)_contig_11366	Ostra1B_1_(paired,_trimmed_pairs)_contig_11366	1..950	35.9939	2.94318	7.69105	6.5295e-05	0.00858544	1
Ostra1B_1_(paired,_trimmed_pairs)_contig_16037	Ostra1B_1_(paired,_trimmed_pairs)_contig_16037	1..633	1014.83	2.92601	7.60005	0.000578201	0.0393828	1
Ostra1B_1_(paired,_trimmed_pairs)_contig_473	Ostra1B_1_(paired,_trimmed_pairs)_contig_473	1..1928	31.5028	2.92437	7.59142	2.92554e-06	0.00109679	0.148934
Ostra1B_1_(paired,_trimmed_pairs)_contig_15664	Ostra1B_1_(paired,_trimmed_pairs)_contig_15664	1..1060	36.2162	2.91866	7.56141	2.92491e-06	0.00109679	0.148901
Ostra1B_1_(paired,_trimmed_pairs)_contig_20217	Ostra1B_1_(paired,_trimmed_pairs)_contig_20217	1..1774	5.39916	2.9093	7.51254	9.49788e-05	0.0111044	1
Ostra1B_1_(paired,_trimmed_pairs)_contig_23816	Ostra1B_1_(paired,_trimmed_pairs)_contig_23816	1..2861	5.99416	2.90082	7.46851	0.000745674	0.0469961	1
Ostra1B_1_(paired,_trimmed_pairs)_contig_47826	Ostra1B_1_(paired,_trimmed_pairs)_contig_47826	1..807	26.7179	2.89664	7.44692	0.000497675	0.035733	1
Ostra1B_1_(paired,_trimmed_pairs)_contig_23473	Ostra1B_1_(paired,_trimmed_pairs)_contig_23473	1..1035	5.10828	2.88963	7.41079	0.000649451	0.0425773	1
Ostra1B_1_(paired,_trimmed_pairs)_contig_44681	Ostra1B_1_(paired,_trimmed_pairs)_contig_44681	1..840	261.115	2.88869	7.40599	4.03344e-06	0.00129765	0.205335
Ostra1B_1_(paired,_trimmed_pairs)_contig_3200	Ostra1B_1_(paired,_trimmed_pairs)_contig_3200	1..748	77.426	2.88853	7.40514	0.000476202	0.0345631	1
Ostra1B_1_(paired,_trimmed_pairs)_contig_13751	Ostra1B_1_(paired,_trimmed_pairs)_contig_13751	1..2899	7.16659	2.85185	7.21925	4.80967e-05	0.00697064	1
Ostra1B_1_(paired,_trimmed_pairs)_contig_15860	Ostra1B_1_(paired,_trimmed_pairs)_contig_15860	1..972	574.985	2.84757	7.19788	0.000698651	0.0448273	1
Ostra1B_1_(paired,_trimmed_pairs)_contig_22531	Ostra1B_1_(paired,_trimmed_pairs)_contig_22531	1..1642	6.02365	2.84134	7.16686	0.000538601	0.0376464	1
Ostra1B_1_(paired,_trimmed_pairs)_contig_19832	Ostra1B_1_(paired,_trimmed_pairs)_contig_19832	1..658	58.9474	2.83116	7.11647	5.21471e-05	0.00734643	1
Ostra1B_1_(paired,_trimmed_pairs)_contig_23914	Ostra1B_1_(paired,_trimmed_pairs)_contig_23914	1..735	55.8834	2.81959	7.05964	0.000120177	0.013042	1
Ostra1B_1_(paired,_trimmed_pairs)_contig_16256	Ostra1B_1_(paired,_trimmed_pairs)_contig_16256	1..1307	26.9844	2.81296	7.02723	0.000110635	0.0122409	1
Ostra1B_1_(paired,_trimmed_pairs)_contig_11522	Ostra1B_1_(paired,_trimmed_pairs)_contig_11522	1..957	37.5556	2.79444	6.93763	7.17405e-06	0.00194872	0.365216
Ostra1B_1_(paired,_trimmed_pairs)_contig_28400	Ostra1B_1_(paired,_trimmed_pairs)_contig_28400	1..925	10.3996	2.74495	6.70365	0.000759026	0.0476234	1
Ostra1B_1_(paired,_trimmed_pairs)_contig_29147	Ostra1B_1_(paired,_trimmed_pairs)_contig_29147	1..1426	7.85689	2.73634	6.66379	0.000694366	0.0446788	1
Ostra1B_1_(paired,_trimmed_pairs)_contig_28275	Ostra1B_1_(paired,_trimmed_pairs)_contig_28275	1..1722	23.2618	2.7179	6.57913	0.000311516	0.0256352	1
Ostra1B_1_(paired,_trimmed_pairs)_contig_3995	Ostra1B_1_(paired,_trimmed_pairs)_contig_3995	1..860	73.2285	2.69667	6.48303	0.000152913	0.0155275	1
Ostra1B_1_(paired,_trimmed_pairs)_contig_21268	Ostra1B_1_(paired,_trimmed_pairs)_contig_21268	1..945	70.421	2.69213	6.46266	0.00026117	0.0228275	1
Ostra1B_1_(paired,_trimmed_pairs)_contig_1815	Ostra1B_1_(paired,_trimmed_pairs)_contig_1815	1..646	17.6381	2.68568	6.43383	0.000338187	0.027249	1
Ostra1B_1_(paired,_trimmed_pairs)_contig_11531	Ostra1B_1_(paired,_trimmed_pairs)_contig_11531	1..750	122.223	2.67088	6.36816	0.000201305	0.0188394	1
Ostra1B_1_(paired,_trimmed_pairs)_contig_6088	Ostra1B_1_(paired,_trimmed_pairs)_contig_6088	1..4494	17.7013	2.66218	6.32988	6.8292e-05	0.00887659	1
Ostra1B_1_(paired,_trimmed_pairs)_contig_22413	Ostra1B_1_(paired,_trimmed_pairs)_contig_22413	1..5969	13.2244	2.65507	6.29878	1.84759e-05	0.00362824	0.940572
Ostra1B_1_(paired,_trimmed_pairs)_contig_6435	Ostra1B_1_(paired,_trimmed_pairs)_contig_6435	1..2991	118.964	2.62926	6.18707	6.60634e-05	0.00866137	1
Ostra1B_1_(paired,_trimmed_pairs)_contig_16324	Ostra1B_1_(paired,_trimmed_pairs)_contig_16324	1..819	15.6784	2.62298	6.16022	0.000284744	0.0241436	1
Ostra1B_1_(paired,_trimmed_pairs)_contig_29511	Ostra1B_1_(paired,_trimmed_pairs)_contig_29511	1..1560	34.7477	2.57624	5.96382	0.00051202	0.0364509	1
Ostra1B_1_(paired,_trimmed_pairs)_contig_5616	Ostra1B_1_(paired,_trimmed_pairs)_contig_5616	1..840	90.3558	2.56384	5.91279	0.000722108	0.04575	1
Ostra1B_1_(paired,_trimmed_pairs)_contig_2953	Ostra1B_1_(paired,_trimmed_pairs)_contig_2953	1..521	55.0386	2.5622	5.90609	0.000120979	0.0130504	1
Ostra1B_1_(paired,_trimmed_pairs)_contig_2468	Ostra1B_1_(paired,_trimmed_pairs)_contig_2468	1..3338	11.6191	2.56031	5.89835	0.000555668	0.0384975	1
Ostra1B_1_(paired,_trimmed_pairs)_contig_12141	Ostra1B_1_(paired,_trimmed_pairs)_contig_12141	1..1787	39.9146	2.53162	5.78222	0.000334555	0.0270968	1
Ostra1B_1_(paired,_trimmed_pairs)_contig_11047	Ostra1B_1_(paired,_trimmed_pairs)_contig_11047	1..1243	39.1669	2.51307	5.70834	7.54578e-05	0.00958822	1
Ostra1B_1_(paired,_trimmed_pairs)_contig_41508	Ostra1B_1_(paired,_trimmed_pairs)_contig_41508	1..724	112.058	2.50605	5.68062	2.90436e-06	0.00109679	0.147855
Ostra1B_1_(paired,_trimmed_pairs)_contig_10265	Ostra1B_1_(paired,_trimmed_pairs)_contig_10265	1..935	16.4268	2.48745	5.60785	0.000580092	0.039426	1
Ostra1B_1_(paired,_trimmed_pairs)_contig_4659	Ostra1B_1_(paired,_trimmed_pairs)_contig_4659	1..3207	150.098	2.47648	5.56537	0.000157606	0.0158525	1
Ostra1B_1_(paired,_trimmed_pairs)_contig_12062	Ostra1B_1_(paired,_trimmed_pairs)_contig_12062	1..4205	15.2854	2.45845	5.49625	0.000165302	0.0164443	1
Ostra1B_1_(paired,_trimmed_pairs)_contig_2951	Ostra1B_1_(paired,_trimmed_pairs)_contig_2951	1..753	151.291	2.44909	5.46073	4.18607e-05	0.00630873	1
Ostra1B_1_(paired,_trimmed_pairs)_contig_12142	Ostra1B_1_(paired,_trimmed_pairs)_contig_12142	1..1900	57.3885	2.42416	5.36718	0.000344873	0.0276893	1
Ostra1B_1_(paired,_trimmed_pairs)_contig_23077	Ostra1B_1_(paired,_trimmed_pairs)_contig_23077	1..840	125.673	2.41583	5.33626	9.38256e-06	0.00233366	0.477648
Ostra1B_1_(paired,_trimmed_pairs)_contig_13435	Ostra1B_1_(paired,_trimmed_pairs)_contig_13435	1..2471	28.8873	2.40093	5.28143	0.000514836	0.0364914	1
Ostra1B_1_(paired,_trimmed_pairs)_contig_18417	Ostra1B_1_(paired,_trimmed_pairs)_contig_18417	1..854	14.7996	2.39574	5.26246	0.000317506	0.0259047	1
Ostra1B_1_(paired,_trimmed_pairs)_contig_7348	Ostra1B_1_(paired,_trimmed_pairs)_contig_7348	1..3590	35.533	2.3895	5.23977	0.000335103	0.0270968	1
Ostra1B_1_(paired,_trimmed_pairs)_contig_11364	Ostra1B_1_(paired,_trimmed_pairs)_contig_11364	1..944	21.0852	2.37488	5.18692	0.000185233	0.0178781	1
Ostra1B_1_(paired,_trimmed_pairs)_contig_17713	Ostra1B_1_(paired,_trimmed_pairs)_contig_17713	1..1597	79.9427	2.37431	5.18489	2.77305e-05	0.00483816	1
Ostra1B_1_(paired,_trimmed_pairs)_contig_45952	Ostra1B_1_(paired,_trimmed_pairs)_contig_45952	1..669	16.2135	2.36673	5.15773	0.000755751	0.0474836	1
Ostra1B_1_(paired,_trimmed_pairs)_contig_1687	Ostra1B_1_(paired,_trimmed_pairs)_contig_1687	1..1433	17.3404	2.3539	5.11203	0.000150261	0.015352	1
Ostra1B_1_(paired,_trimmed_pairs)_contig_355	Ostra1B_1_(paired,_trimmed_pairs)_contig_355	1..1762	39.8514	2.34395	5.0769	0.000183348	0.0177956	1
Ostra1B_1_(paired,_trimmed_pairs)_contig_25256	Ostra1B_1_(paired,_trimmed_pairs)_contig_25256	1..2946	5.68275	2.32743	5.01912	0.000555869	0.0384975	1
Ostra1B_1_(paired,_trimmed_pairs)_contig_3341	Ostra1B_1_(paired,_trimmed_pairs)_contig_3341	1..5642	20.6982	2.32142	4.99823	0.000144379	0.0149191	1
Ostra1B_1_(paired,_trimmed_pairs)_contig_11365	Ostra1B_1_(paired,_trimmed_pairs)_contig_11365	1..1033	26.4688	2.32	4.99332	0.000629829	0.0418929	1
Ostra1B_1_(paired,_trimmed_pairs)_contig_9070	Ostra1B_1_(paired,_trimmed_pairs)_contig_9070	1..1662	142.699	2.31576	4.97866	8.05526e-05	0.00990273	1
Ostra1B_1_(paired,_trimmed_pairs)_contig_4325	Ostra1B_1_(paired,_trimmed_pairs)_contig_4325	1..1193	35.4369	2.30154	4.92983	0.000235766	0.0211365	1
Ostra1B_1_(paired,_trimmed_pairs)_contig_22963	Ostra1B_1_(paired,_trimmed_pairs)_contig_22963	1..8093	9.21915	2.29898	4.9211	0.000240584	0.0214413	1
Ostra1B_1_(paired,_trimmed_pairs)_contig_22457	Ostra1B_1_(paired,_trimmed_pairs)_contig_22457	1..1640	22.3257	2.2878	4.8831	0.000445466	0.032988	1
Ostra1B_1_(paired,_trimmed_pairs)_contig_3902	Ostra1B_1_(paired,_trimmed_pairs)_contig_3902	1..3900	15.7346	2.26318	4.80049	4.45774e-05	0.00665186	1
Ostra1B_1_(paired,_trimmed_pairs)_contig_10457	Ostra1B_1_(paired,_trimmed_pairs)_contig_10457	1..4779	11.6146	2.20606	4.61412	0.000687587	0.0444316	1
Ostra1B_1_(paired,_trimmed_pairs)_contig_38935	Ostra1B_1_(paired,_trimmed_pairs)_contig_38935	1..1494	307.994	2.18176	4.53707	0.000461089	0.0336817	1
Ostra1B_1_(paired,_trimmed_pairs)_contig_44626	Ostra1B_1_(paired,_trimmed_pairs)_contig_44626	1..777	325.708	2.15024	4.43902	0.000177625	0.0174031	1
Ostra1B_1_(paired,_trimmed_pairs)_contig_10160	Ostra1B_1_(paired,_trimmed_pairs)_contig_10160	1..733	331.418	2.13394	4.38914	0.000271723	0.0235232	1
Ostra1B_1_(paired,_trimmed_pairs)_contig_4361	Ostra1B_1_(paired,_trimmed_pairs)_contig_4361	1..1861	115.008	2.12393	4.35881	0.000179396	0.017501	1
Ostra1B_1_(paired,_trimmed_pairs)_contig_240	Ostra1B_1_(paired,_trimmed_pairs)_contig_240	1..1933	18.2082	2.06857	4.19471	0.000331964	0.026939	1
Ostra1B_1_(paired,_trimmed_pairs)_contig_8954	Ostra1B_1_(paired,_trimmed_pairs)_contig_8954	1..2612	94.2225	2.05032	4.14197	0.000633574	0.0420187	1
Ostra1B_1_(paired,_trimmed_pairs)_contig_15082	Ostra1B_1_(paired,_trimmed_pairs)_contig_15082	1..947	23.6956	2.02916	4.08168	0.000594534	0.0401839	1
Ostra1B_1_(paired,_trimmed_pairs)_contig_23916	Ostra1B_1_(paired,_trimmed_pairs)_contig_23916	1..1391	61.2289	2.0259	4.07245	7.7441e-05	0.00966407	1
Ostra1B_1_(paired,_trimmed_pairs)_contig_29032	Ostra1B_1_(paired,_trimmed_pairs)_contig_29032	1..1387	57.7273	2.01514	4.0422	0.00047824	0.0346556	1
Ostra1B_1_(paired,_trimmed_pairs)_contig_1920	Ostra1B_1_(paired,_trimmed_pairs)_contig_1920	1..2347	68.9146	1.9874	3.96523	0.000503125	0.0359988	1
Ostra1B_1_(paired,_trimmed_pairs)_contig_43989	Ostra1B_1_(paired,_trimmed_pairs)_contig_43989	1..883	53.5157	1.97811	3.93975	0.000429105	0.0322276	1
Ostra1B_1_(paired,_trimmed_pairs)_contig_3230	Ostra1B_1_(paired,_trimmed_pairs)_contig_3230	1..969	141.175	1.96789	3.91195	0.000355801	0.0282666	1
Ostra1B_1_(paired,_trimmed_pairs)_contig_5772	Ostra1B_1_(paired,_trimmed_pairs)_contig_5772	1..3818	22.4255	1.91806	3.77914	0.000223479	0.0202754	1
Ostra1B_1_(paired,_trimmed_pairs)_contig_46781	Ostra1B_1_(paired,_trimmed_pairs)_contig_46781	1..653	66.8277	1.83271	3.56206	0.000820134	0.049871	1
Ostra1B_1_(paired,_trimmed_pairs)_contig_2984	Ostra1B_1_(paired,_trimmed_pairs)_contig_2984	1..2253	36.3049	1.81655	3.52238	0.000526113	0.0370016	1
Ostra1B_1_(paired,_trimmed_pairs)_contig_9791	Ostra1B_1_(paired,_trimmed_pairs)_contig_9791	1..2677	47.2183	1.77757	3.42848	0.00047185	0.0343021	1
Ostra1B_1_(paired,_trimmed_pairs)_contig_6961	Ostra1B_1_(paired,_trimmed_pairs)_contig_6961	1..2380	31.8921	1.68178	3.20823	0.000641445	0.0422934	1
Ostra1B_1_(paired,_trimmed_pairs)_contig_3548	Ostra1B_1_(paired,_trimmed_pairs)_contig_3548	1..3686	21.8328	-2.3394	-5.06091	0.000258667	0.0226523	1
Ostra1B_1_(paired,_trimmed_pairs)_contig_26108	Ostra1B_1_(paired,_trimmed_pairs)_contig_26108	1..2223	14.1915	-2.4572	-5.4915	0.000654421	0.0428377	1
Ostra1B_1_(paired,_trimmed_pairs)_contig_24165	Ostra1B_1_(paired,_trimmed_pairs)_contig_24165	1..1942	23.6152	-2.4613	-5.50712	0.000328548	0.0267505	1
Ostra1B_1_(paired,_trimmed_pairs)_contig_36450	Ostra1B_1_(paired,_trimmed_pairs)_contig_36450	1..1840	11.6569	-2.46201	-5.50985	0.000227654	0.0206129	1
Ostra1B_1_(paired,_trimmed_pairs)_contig_15098	Ostra1B_1_(paired,_trimmed_pairs)_contig_15098	1..1402	16.6708	-2.47847	-5.57306	0.000281813	0.0241206	1
Ostra1B_1_(paired,_trimmed_pairs)_contig_13327	Ostra1B_1_(paired,_trimmed_pairs)_contig_13327	1..3250	3.00484	-2.65608	-6.30317	0.000279636	0.0240705	1
Ostra1B_1_(paired,_trimmed_pairs)_contig_24883	Ostra1B_1_(paired,_trimmed_pairs)_contig_24883	1..1102	13.5249	-2.73293	-6.64805	0.000444346	0.032988	1
Ostra1B_1_(paired,_trimmed_pairs)_contig_1344	Ostra1B_1_(paired,_trimmed_pairs)_contig_1344	1..1072	25.9491	-2.74694	-6.71291	9.81391e-05	0.011328	1
Ostra1B_1_(paired,_trimmed_pairs)_contig_33049	Ostra1B_1_(paired,_trimmed_pairs)_contig_33049	1..842	7.03635	-2.80818	-7.004	0.000288242	0.024337	1
Ostra1B_1_(paired,_trimmed_pairs)_contig_6755	Ostra1B_1_(paired,_trimmed_pairs)_contig_6755	1..1610	9.37674	-2.81604	-7.04228	0.00022038	0.0200745	1
Ostra1B_1_(paired,_trimmed_pairs)_contig_27485	Ostra1B_1_(paired,_trimmed_pairs)_contig_27485	1..2155	8.33199	-2.85788	-7.24947	0.000264317	0.0230581	1
Ostra1B_1_(paired,_trimmed_pairs)_contig_32988	Ostra1B_1_(paired,_trimmed_pairs)_contig_32988	1..2983	28.6212	-2.86033	-7.26183	3.65537e-06	0.00122828	0.186087
Ostra1B_1_(paired,_trimmed_pairs)_contig_1405	Ostra1B_1_(paired,_trimmed_pairs)_contig_1405	1..1533	36.8885	-3.02479	-8.13866	6.72915e-06	0.00185303	0.342568
Ostra1B_1_(paired,_trimmed_pairs)_contig_40832	Ostra1B_1_(paired,_trimmed_pairs)_contig_40832	1..1189	1.91264	-3.03905	-8.21951	0.000415609	0.0315272	1
Ostra1B_1_(paired,_trimmed_pairs)_contig_38508	Ostra1B_1_(paired,_trimmed_pairs)_contig_38508	1..1434	10.817	-3.04347	-8.24473	2.53261e-05	0.00459548	1
Ostra1B_1_(paired,_trimmed_pairs)_contig_14707	Ostra1B_1_(paired,_trimmed_pairs)_contig_14707	1..3092	5.56901	-3.09153	-8.52399	0.000367498	0.0289927	1
Ostra1B_1_(paired,_trimmed_pairs)_contig_15786	Ostra1B_1_(paired,_trimmed_pairs)_contig_15786	1..3637	3.25051	-3.11042	-8.63635	3.69693e-05	0.00588434	1
Ostra1B_1_(paired,_trimmed_pairs)_contig_21959	Ostra1B_1_(paired,_trimmed_pairs)_contig_21959	1..789	10.1271	-3.11105	-8.64009	0.000776742	0.0480072	1
Ostra1B_1_(paired,_trimmed_pairs)_contig_10671	Ostra1B_1_(paired,_trimmed_pairs)_contig_10671	1..812	38.416	-3.13026	-8.75592	3.27284e-06	0.00115314	0.166614
Ostra1B_1_(paired,_trimmed_pairs)_contig_18940	Ostra1B_1_(paired,_trimmed_pairs)_contig_18940	1..737	7.23371	-3.26094	-9.58604	8.87409e-05	0.0106496	1
Ostra1B_1_(paired,_trimmed_pairs)_contig_36618	Ostra1B_1_(paired,_trimmed_pairs)_contig_36618	1..3106	1.52413	-3.29171	-9.79271	0.000819485	0.049871	1
Ostra1B_1_(paired,_trimmed_pairs)_contig_46811	Ostra1B_1_(paired,_trimmed_pairs)_contig_46811	1..934	1.75229	-3.337	-10.105	0.000713018	0.0454918	1
Ostra1B_1_(paired,_trimmed_pairs)_contig_28570	Ostra1B_1_(paired,_trimmed_pairs)_contig_28570	1..625	7.24784	-3.34522	-10.1627	0.000213841	0.0196366	1
Ostra1B_1_(paired,_trimmed_pairs)_contig_28777	Ostra1B_1_(paired,_trimmed_pairs)_contig_28777	1..1270	11.2519	-3.3645	-10.2995	4.68129e-05	0.00685024	1
Ostra1B_1_(paired,_trimmed_pairs)_contig_18101	Ostra1B_1_(paired,_trimmed_pairs)_contig_18101	1..657	8.17542	-3.36565	-10.3077	0.000559808	0.038639	1
Ostra1B_1_(paired,_trimmed_pairs)_contig_19747	Ostra1B_1_(paired,_trimmed_pairs)_contig_19747	1..3608	3.41796	-3.37887	-10.4026	1.1765e-05	0.00272294	0.598934
Ostra1B_1_(paired,_trimmed_pairs)_contig_32363	Ostra1B_1_(paired,_trimmed_pairs)_contig_32363	1..1384	3.12319	-3.3886	-10.473	0.000604127	0.04054	1
Ostra1B_1_(paired,_trimmed_pairs)_contig_32317	Ostra1B_1_(paired,_trimmed_pairs)_contig_32317	1..2172	1.91125	-3.49042	-11.2388	8.16074e-05	0.0100053	1
Ostra1B_1_(paired,_trimmed_pairs)_contig_31369	Ostra1B_1_(paired,_trimmed_pairs)_contig_31369	1..1378	5.54304	-3.53887	-11.6227	0.000292101	0.0245836	1
Ostra1B_1_(paired,_trimmed_pairs)_contig_25138	Ostra1B_1_(paired,_trimmed_pairs)_contig_25138	1..661	2.09495	-3.55246	-11.7326	0.000337289	0.027225	1
Ostra1B_1_(paired,_trimmed_pairs)_contig_33311	Ostra1B_1_(paired,_trimmed_pairs)_contig_33311	1..1049	30.3758	-3.57897	-11.9502	4.71344e-05	0.00685308	1
Ostra1B_1_(paired,_trimmed_pairs)_contig_13936	Ostra1B_1_(paired,_trimmed_pairs)_contig_13936	1..1215	73.8729	-3.59653	-12.0966	6.17295e-06	0.00176115	0.314253
Ostra1B_1_(paired,_trimmed_pairs)_contig_36226	Ostra1B_1_(paired,_trimmed_pairs)_contig_36226	1..1506	1.5788	-3.59924	-12.1194	6.9149e-05	0.00888614	1
Ostra1B_1_(paired,_trimmed_pairs)_contig_25737	Ostra1B_1_(paired,_trimmed_pairs)_contig_25737	1..708	5.8372	-3.60117	-12.1355	0.000649505	0.0425773	1
Ostra1B_1_(paired,_trimmed_pairs)_contig_15696	Ostra1B_1_(paired,_trimmed_pairs)_contig_15696	1..2311	32.2474	-3.66337	-12.6702	1.19057e-07	0.000135865	0.00606098
Ostra1B_1_(paired,_trimmed_pairs)_contig_3415	Ostra1B_1_(paired,_trimmed_pairs)_contig_3415	1..2116	4.43515	-3.66385	-12.6744	3.81504e-05	0.00603002	1
Ostra1B_1_(paired,_trimmed_pairs)_contig_9228	Ostra1B_1_(paired,_trimmed_pairs)_contig_9228	1..845	5.93313	-3.67701	-12.7906	0.000580573	0.039426	1
Ostra1B_1_(paired,_trimmed_pairs)_contig_16631	Ostra1B_1_(paired,_trimmed_pairs)_contig_16631	1..2672	16.8986	-3.7545	-13.4964	3.53886e-06	0.00121616	0.180156
Ostra1B_1_(paired,_trimmed_pairs)_contig_30030	Ostra1B_1_(paired,_trimmed_pairs)_contig_30030	1..1254	5.74899	-3.76997	-13.6419	6.07515e-05	0.0082176	1
Ostra1B_1_(paired,_trimmed_pairs)_contig_5245	Ostra1B_1_(paired,_trimmed_pairs)_contig_5245	1..1096	4.80506	-3.83716	-14.2922	0.000202596	0.0188394	1
Ostra1B_1_(paired,_trimmed_pairs)_contig_39205	Ostra1B_1_(paired,_trimmed_pairs)_contig_39205	1..1908	2.85981	-3.87051	-14.6265	0.000194711	0.0184383	1
Ostra1B_1_(paired,_trimmed_pairs)_contig_31059	Ostra1B_1_(paired,_trimmed_pairs)_contig_31059	1..1008	3.27963	-3.89817	-14.9096	0.000101344	0.0115509	1
Ostra1B_1_(paired,_trimmed_pairs)_contig_45210	Ostra1B_1_(paired,_trimmed_pairs)_contig_45210	1..746	23.9711	-3.98174	-15.7988	0.000568913	0.0389654	1
Ostra1B_1_(paired,_trimmed_pairs)_contig_20659	Ostra1B_1_(paired,_trimmed_pairs)_contig_20659	1..1808	1.97651	-3.99683	-15.9649	2.7867e-05	0.00483816	1
Ostra1B_1_(paired,_trimmed_pairs)_contig_30226	Ostra1B_1_(paired,_trimmed_pairs)_contig_30226	1..669	2.66419	-4.02339	-16.2615	0.000776316	0.0480072	1
Ostra1B_1_(paired,_trimmed_pairs)_contig_24764	Ostra1B_1_(paired,_trimmed_pairs)_contig_24764	1..1148	39.6134	-4.02587	-16.2895	1.17808e-08	2.54482e-05	0.000599736
Ostra1B_1_(paired,_trimmed_pairs)_contig_30729	Ostra1B_1_(paired,_trimmed_pairs)_contig_30729	1..553	3.51262	-4.04473	-16.5039	8.36445e-05	0.0101999	1
Ostra1B_1_(paired,_trimmed_pairs)_contig_20377	Ostra1B_1_(paired,_trimmed_pairs)_contig_20377	1..944	30.3804	-4.04623	-16.521	5.77683e-11	4.36757e-07	2.94087e-06
Ostra1B_1_(paired,_trimmed_pairs)_contig_18259	Ostra1B_1_(paired,_trimmed_pairs)_contig_18259	1..1028	29.2052	-4.04859	-16.548	0.000353567	0.0281878	1
Ostra1B_1_(paired,_trimmed_pairs)_contig_33592	Ostra1B_1_(paired,_trimmed_pairs)_contig_33592	1..1112	8.08963	-4.05129	-16.5791	0.000397877	0.0309836	1
Ostra1B_1_(paired,_trimmed_pairs)_contig_44554	Ostra1B_1_(paired,_trimmed_pairs)_contig_44554	1..1362	1.63562	-4.06368	-16.722	3.45751e-05	0.00564184	1
Ostra1B_1_(paired,_trimmed_pairs)_contig_30247	Ostra1B_1_(paired,_trimmed_pairs)_contig_30247	1..690	2.70062	-4.09492	-17.0881	0.000270597	0.0235155	1
Ostra1B_1_(paired,_trimmed_pairs)_contig_31243	Ostra1B_1_(paired,_trimmed_pairs)_contig_31243	1..1020	2.8242	-4.13767	-17.6021	2.45648e-05	0.00449329	1
Ostra1B_1_(paired,_trimmed_pairs)_contig_16093	Ostra1B_1_(paired,_trimmed_pairs)_contig_16093	1..536	5.04239	-4.15344	-17.7955	3.83786e-05	0.00604504	1
Ostra1B_1_(paired,_trimmed_pairs)_contig_42582	Ostra1B_1_(paired,_trimmed_pairs)_contig_42582	1..1465	1.99311	-4.22973	-18.7618	0.00066505	0.0432391	1
Ostra1B_1_(paired,_trimmed_pairs)_contig_35844	Ostra1B_1_(paired,_trimmed_pairs)_contig_35844	1..578	1.7993	-4.24746	-18.9939	0.000506775	0.036146	1
Ostra1B_1_(paired,_trimmed_pairs)_contig_40565	Ostra1B_1_(paired,_trimmed_pairs)_contig_40565	1..582	6.69074	-4.28438	-19.4862	1.59156e-05	0.00337373	0.810231
Ostra1B_1_(paired,_trimmed_pairs)_contig_36660	Ostra1B_1_(paired,_trimmed_pairs)_contig_36660	1..586	25.2646	-4.29714	-19.6593	5.61079e-07	0.00032218	0.0285634
Ostra1B_1_(paired,_trimmed_pairs)_contig_8639	Ostra1B_1_(paired,_trimmed_pairs)_contig_8639	1..543	34.6764	-4.29765	-19.6663	7.50304e-06	0.00200909	0.381965
Ostra1B_1_(paired,_trimmed_pairs)_contig_8258	Ostra1B_1_(paired,_trimmed_pairs)_contig_8258	1..2958	105.048	-4.30261	-19.734	3.29372e-08	4.98043e-05	0.00167677
Ostra1B_1_(paired,_trimmed_pairs)_contig_13064	Ostra1B_1_(paired,_trimmed_pairs)_contig_13064	1..2162	2.59849	-4.31029	-19.8394	0.000399321	0.0310178	1
Ostra1B_1_(paired,_trimmed_pairs)_contig_17468	Ostra1B_1_(paired,_trimmed_pairs)_contig_17468	1..1219	1.97946	-4.3597	-20.5305	0.000698593	0.0448273	1
Ostra1B_1_(paired,_trimmed_pairs)_contig_30063	Ostra1B_1_(paired,_trimmed_pairs)_contig_30063	1..1370	0.815784	-4.38017	-20.8239	0.000243857	0.0216904	1
Ostra1B_1_(paired,_trimmed_pairs)_contig_12470	Ostra1B_1_(paired,_trimmed_pairs)_contig_12470	1..895	2.90351	-4.38171	-20.8462	0.000306065	0.0253822	1
Ostra1B_1_(paired,_trimmed_pairs)_contig_29485	Ostra1B_1_(paired,_trimmed_pairs)_contig_29485	1..3934	0.807206	-4.38788	-20.9356	9.68923e-05	0.0112412	1
Ostra1B_1_(paired,_trimmed_pairs)_contig_45657	Ostra1B_1_(paired,_trimmed_pairs)_contig_45657	1..745	1.54675	-4.39926	-21.1013	0.000591904	0.0400754	1
Ostra1B_1_(paired,_trimmed_pairs)_contig_20047	Ostra1B_1_(paired,_trimmed_pairs)_contig_20047	1..928	4.23612	-4.43743	-21.667	9.72041e-05	0.0112486	1
Ostra1B_1_(paired,_trimmed_pairs)_contig_45459	Ostra1B_1_(paired,_trimmed_pairs)_contig_45459	1..948	7.11222	-4.44874	-21.8376	7.88385e-05	0.00974482	1
Ostra1B_1_(paired,_trimmed_pairs)_contig_41944	Ostra1B_1_(paired,_trimmed_pairs)_contig_41944	1..774	1.49775	-4.46318	-22.0573	0.000236694	0.0211778	1
Ostra1B_1_(paired,_trimmed_pairs)_contig_19287	Ostra1B_1_(paired,_trimmed_pairs)_contig_19287	1..1298	53.1611	-4.48039	-22.3219	0.000284403	0.0241436	1
Ostra1B_1_(paired,_trimmed_pairs)_contig_20334	Ostra1B_1_(paired,_trimmed_pairs)_contig_20334	1..959	3.39747	-4.4821	-22.3484	0.00027375	0.0236536	1
Ostra1B_1_(paired,_trimmed_pairs)_contig_46299	Ostra1B_1_(paired,_trimmed_pairs)_contig_46299	1..530	2.80216	-4.48611	-22.4106	0.000294161	0.0246674	1
Ostra1B_1_(paired,_trimmed_pairs)_contig_10095	Ostra1B_1_(paired,_trimmed_pairs)_contig_10095	1..844	22.5872	-4.50117	-22.6457	0.000113451	0.0124612	1
Ostra1B_1_(paired,_trimmed_pairs)_contig_42714	Ostra1B_1_(paired,_trimmed_pairs)_contig_42714	1..1900	52.456	-4.55515	-23.5092	0.000112333	0.0123684	1
Ostra1B_1_(paired,_trimmed_pairs)_contig_43221	Ostra1B_1_(paired,_trimmed_pairs)_contig_43221	1..3352	3.62847	-4.55631	-23.5281	7.78649e-05	0.00966407	1
Ostra1B_1_(paired,_trimmed_pairs)_contig_33218	Ostra1B_1_(paired,_trimmed_pairs)_contig_33218	1..1521	20.7553	-4.6404	-24.9403	1.47896e-09	6.70902e-06	7.52911e-05
Ostra1B_1_(paired,_trimmed_pairs)_contig_11988	Ostra1B_1_(paired,_trimmed_pairs)_contig_11988	1..563	17.6748	-4.64093	-24.9494	0.000162277	0.0161788	1
Ostra1B_1_(paired,_trimmed_pairs)_contig_27792	Ostra1B_1_(paired,_trimmed_pairs)_contig_27792	1..2096	23.3455	-4.71609	-26.2836	6.48161e-05	0.00854725	1
Ostra1B_1_(paired,_trimmed_pairs)_contig_23260	Ostra1B_1_(paired,_trimmed_pairs)_contig_23260	1..525	6.12118	-4.73464	-26.6237	0.000657432	0.0429728	1
Ostra1B_1_(paired,_trimmed_pairs)_contig_17787	Ostra1B_1_(paired,_trimmed_pairs)_contig_17787	1..768	6.83965	-4.74397	-26.7965	7.76562e-05	0.00966407	1
Ostra1B_1_(paired,_trimmed_pairs)_contig_22683	Ostra1B_1_(paired,_trimmed_pairs)_contig_22683	1..3144	6.1946	-4.77142	-27.3111	0.000599612	0.0403564	1
Ostra1B_1_(paired,_trimmed_pairs)_contig_47889	Ostra1B_1_(paired,_trimmed_pairs)_contig_47889	1..857	28.0567	-4.79617	-27.7838	6.08671e-05	0.0082176	1
Ostra1B_1_(paired,_trimmed_pairs)_contig_28092	Ostra1B_1_(paired,_trimmed_pairs)_contig_28092	1..799	53.0142	-4.82446	-28.334	2.89665e-05	0.00495535	1
Ostra1B_1_(paired,_trimmed_pairs)_contig_38044	Ostra1B_1_(paired,_trimmed_pairs)_contig_38044	1..1078	12.579	-4.83258	-28.4939	0.000725803	0.045856	1
Ostra1B_1_(paired,_trimmed_pairs)_contig_37784	Ostra1B_1_(paired,_trimmed_pairs)_contig_37784	1..739	26.372	-4.86821	-29.2063	4.23397e-06	0.00133379	0.215543
Ostra1B_1_(paired,_trimmed_pairs)_contig_22488	Ostra1B_1_(paired,_trimmed_pairs)_contig_22488	1..2159	4.70903	-4.89147	-29.6811	0.000569496	0.0389654	1
Ostra1B_1_(paired,_trimmed_pairs)_contig_47863	Ostra1B_1_(paired,_trimmed_pairs)_contig_47863	1..579	2.59996	-4.91432	-30.155	0.000646897	0.0425552	1
Ostra1B_1_(paired,_trimmed_pairs)_contig_31827	Ostra1B_1_(paired,_trimmed_pairs)_contig_31827	1..1042	5.81557	-5.01136	-32.2529	2.56789e-05	0.00462251	1
Ostra1B_1_(paired,_trimmed_pairs)_contig_40788	Ostra1B_1_(paired,_trimmed_pairs)_contig_40788	1..592	4.42003	-5.01537	-32.3428	0.000540883	0.0377478	1
Ostra1B_1_(paired,_trimmed_pairs)_contig_27757	Ostra1B_1_(paired,_trimmed_pairs)_contig_27757	1..672	2.08871	-5.02394	-32.5353	0.000406126	0.031142	1
Ostra1B_1_(paired,_trimmed_pairs)_contig_40884	Ostra1B_1_(paired,_trimmed_pairs)_contig_40884	1..1041	5.05546	-5.04099	-32.9222	0.000692553	0.0446254	1
Ostra1B_1_(paired,_trimmed_pairs)_contig_18608	Ostra1B_1_(paired,_trimmed_pairs)_contig_18608	1..530	4.39709	-5.041	-32.9224	0.00057468	0.0392167	1
Ostra1B_1_(paired,_trimmed_pairs)_contig_48320	Ostra1B_1_(paired,_trimmed_pairs)_contig_48320	1..678	5.42927	-5.05086	-33.1481	9.59874e-05	0.0111935	1
Ostra1B_1_(paired,_trimmed_pairs)_contig_43763	Ostra1B_1_(paired,_trimmed_pairs)_contig_43763	1..1073	48.6076	-5.05647	-33.2775	4.07733e-06	0.00130253	0.207569
Ostra1B_1_(paired,_trimmed_pairs)_contig_585	Ostra1B_1_(paired,_trimmed_pairs)_contig_585	1..703	113.385	-5.06221	-33.4101	1.84572e-11	1.67455e-07	9.39618e-07
Ostra1B_1_(paired,_trimmed_pairs)_contig_37245	Ostra1B_1_(paired,_trimmed_pairs)_contig_37245	1..911	71.1418	-5.13152	-35.0543	4.25253e-07	0.00027012	0.0216488
Ostra1B_1_(paired,_trimmed_pairs)_contig_10795	Ostra1B_1_(paired,_trimmed_pairs)_contig_10795	1..836	9.92044	-5.16268	-35.8197	3.33223e-05	0.00549672	1
Ostra1B_1_(paired,_trimmed_pairs)_contig_13204	Ostra1B_1_(paired,_trimmed_pairs)_contig_13204	1..1058	2.23517	-5.18496	-36.3771	0.000764484	0.0476364	1
Ostra1B_1_(paired,_trimmed_pairs)_contig_41692	Ostra1B_1_(paired,_trimmed_pairs)_contig_41692	1..3820	13.5887	-5.20124	-36.7899	1.53651e-06	0.000676706	0.0782207
Ostra1B_1_(paired,_trimmed_pairs)_contig_35886	Ostra1B_1_(paired,_trimmed_pairs)_contig_35886	1..556	11.3729	-5.20361	-36.8505	7.79721e-05	0.00966407	1
Ostra1B_1_(paired,_trimmed_pairs)_contig_13190	Ostra1B_1_(paired,_trimmed_pairs)_contig_13190	1..765	11.9844	-5.26193	-38.3706	1.24702e-05	0.00282843	0.634833
Ostra1B_1_(paired,_trimmed_pairs)_contig_25116	Ostra1B_1_(paired,_trimmed_pairs)_contig_25116	1..2337	4.35068	-5.26591	-38.4766	1.51074e-07	0.000145812	0.00769087
Ostra1B_1_(paired,_trimmed_pairs)_contig_7453	Ostra1B_1_(paired,_trimmed_pairs)_contig_7453	1..1313	7.41172	-5.29832	-39.3507	0.000305538	0.0253822	1
Ostra1B_1_(paired,_trimmed_pairs)_contig_49690	Ostra1B_1_(paired,_trimmed_pairs)_contig_49690	1..784	7.12079	-5.32566	-40.1036	0.00022147	0.0201333	1
Ostra1B_1_(paired,_trimmed_pairs)_contig_15440	Ostra1B_1_(paired,_trimmed_pairs)_contig_15440	1..1209	77.3994	-5.34097	-40.5315	3.71244e-15	1.68407e-10	1.88993e-10
Ostra1B_1_(paired,_trimmed_pairs)_contig_23855	Ostra1B_1_(paired,_trimmed_pairs)_contig_23855	1..1148	189.168	-5.34183	-40.5556	4.59411e-05	0.00674442	1
Ostra1B_1_(paired,_trimmed_pairs)_contig_36735	Ostra1B_1_(paired,_trimmed_pairs)_contig_36735	1..742	2.58855	-5.35364	-40.8891	0.000628402	0.0418593	1
Ostra1B_1_(paired,_trimmed_pairs)_contig_3360	Ostra1B_1_(paired,_trimmed_pairs)_contig_3360	1..755	6.87796	-5.36419	-41.1892	1.65113e-05	0.0034295	0.840559
Ostra1B_1_(paired,_trimmed_pairs)_contig_46696	Ostra1B_1_(paired,_trimmed_pairs)_contig_46696	1..611	28.606	-5.45712	-43.9296	0.000187217	0.0179931	1
Ostra1B_1_(paired,_trimmed_pairs)_contig_34652	Ostra1B_1_(paired,_trimmed_pairs)_contig_34652	1..6063	0.886146	-5.49502	-45.099	3.17737e-05	0.00532633	1
Ostra1B_1_(paired,_trimmed_pairs)_contig_11492	Ostra1B_1_(paired,_trimmed_pairs)_contig_11492	1..717	4.62519	-5.4974	-45.1735	0.000160503	0.0160847	1
Ostra1B_1_(paired,_trimmed_pairs)_contig_31474	Ostra1B_1_(paired,_trimmed_pairs)_contig_31474	1..968	3.13566	-5.52521	-46.0526	0.000138065	0.0144643	1
Ostra1B_1_(paired,_trimmed_pairs)_contig_42982	Ostra1B_1_(paired,_trimmed_pairs)_contig_42982	1..1458	10.8462	-5.54024	-46.5348	9.87105e-05	0.011365	1
Ostra1B_1_(paired,_trimmed_pairs)_contig_42113	Ostra1B_1_(paired,_trimmed_pairs)_contig_42113	1..542	13.088	-5.55528	-47.0226	9.67488e-05	0.0112412	1
Ostra1B_1_(paired,_trimmed_pairs)_contig_49797	Ostra1B_1_(paired,_trimmed_pairs)_contig_49797	1..1417	2.14165	-5.56306	-47.2769	0.000401439	0.0310926	1
Ostra1B_1_(paired,_trimmed_pairs)_contig_37471	Ostra1B_1_(paired,_trimmed_pairs)_contig_37471	1..5453	9.01692	-5.59133	-48.2124	1.66323e-05	0.0034295	0.846715
Ostra1B_1_(paired,_trimmed_pairs)_contig_49702	Ostra1B_1_(paired,_trimmed_pairs)_contig_49702	1..690	3.10847	-5.60202	-48.5708	8.48491e-05	0.0103191	1
Ostra1B_1_(paired,_trimmed_pairs)_contig_50477	Ostra1B_1_(paired,_trimmed_pairs)_contig_50477	1..563	3.7982	-5.60577	-48.6974	0.000498986	0.0357591	1
Ostra1B_1_(paired,_trimmed_pairs)_contig_36446	Ostra1B_1_(paired,_trimmed_pairs)_contig_36446	1..2209	5.29955	-5.64612	-50.0784	9.25941e-07	0.000458162	0.0471378
Ostra1B_1_(paired,_trimmed_pairs)_contig_49943	Ostra1B_1_(paired,_trimmed_pairs)_contig_49943	1..1042	2.83867	-5.65263	-50.3052	0.000274463	0.02367	1
Ostra1B_1_(paired,_trimmed_pairs)_contig_29211	Ostra1B_1_(paired,_trimmed_pairs)_contig_29211	1..714	1.65032	-5.66714	-50.8134	0.000431934	0.0323083	1
Ostra1B_1_(paired,_trimmed_pairs)_contig_34320	Ostra1B_1_(paired,_trimmed_pairs)_contig_34320	1..2568	15.2628	-5.7164	-52.5784	4.11889e-05	0.00630517	1
Ostra1B_1_(paired,_trimmed_pairs)_contig_21499	Ostra1B_1_(paired,_trimmed_pairs)_contig_21499	1..761	124.245	-5.73775	-53.3622	4.28734e-07	0.00027012	0.021826
Ostra1B_1_(paired,_trimmed_pairs)_contig_45078	Ostra1B_1_(paired,_trimmed_pairs)_contig_45078	1..2021	4.37159	-5.74135	-53.4956	2.79162e-05	0.00483816	1
Ostra1B_1_(paired,_trimmed_pairs)_contig_30383	Ostra1B_1_(paired,_trimmed_pairs)_contig_30383	1..4861	0.98517	-5.74422	-53.6023	9.93791e-06	0.00242373	0.505919
Ostra1B_1_(paired,_trimmed_pairs)_contig_10180	Ostra1B_1_(paired,_trimmed_pairs)_contig_10180	1..569	19.9833	-5.78617	-55.1836	3.61207e-05	0.00578101	1
Ostra1B_1_(paired,_trimmed_pairs)_contig_47485	Ostra1B_1_(paired,_trimmed_pairs)_contig_47485	1..586	9.4178	-5.79891	-55.6733	0.000109467	0.0121845	1
Ostra1B_1_(paired,_trimmed_pairs)_contig_41007	Ostra1B_1_(paired,_trimmed_pairs)_contig_41007	1..2206	0.739501	-5.81946	-56.472	0.000775246	0.0480072	1
Ostra1B_1_(paired,_trimmed_pairs)_contig_14814	Ostra1B_1_(paired,_trimmed_pairs)_contig_14814	1..895	3.43351	-5.83245	-56.9828	0.000194536	0.0184383	1
Ostra1B_1_(paired,_trimmed_pairs)_contig_19288	Ostra1B_1_(paired,_trimmed_pairs)_contig_19288	1..6730	89.6342	-5.87388	-58.6426	1.23023e-05	0.00281852	0.626283
Ostra1B_1_(paired,_trimmed_pairs)_contig_20025	Ostra1B_1_(paired,_trimmed_pairs)_contig_20025	1..809	13.517	-5.94401	-61.5636	7.59444e-05	0.00959628	1
Ostra1B_1_(paired,_trimmed_pairs)_contig_48524	Ostra1B_1_(paired,_trimmed_pairs)_contig_48524	1..602	2.10559	-5.96153	-62.3158	0.000782238	0.0482253	1
Ostra1B_1_(paired,_trimmed_pairs)_contig_48313	Ostra1B_1_(paired,_trimmed_pairs)_contig_48313	1..1020	2.81202	-6.00649	-64.2884	0.000160624	0.0160847	1
Ostra1B_1_(paired,_trimmed_pairs)_contig_21013	Ostra1B_1_(paired,_trimmed_pairs)_contig_21013	1..987	4.26824	-6.03381	-65.5174	0.000149989	0.015352	1
Ostra1B_1_(paired,_trimmed_pairs)_contig_45521	Ostra1B_1_(paired,_trimmed_pairs)_contig_45521	1..697	6.15435	-6.05975	-66.7064	0.000143782	0.0148913	1
Ostra1B_1_(paired,_trimmed_pairs)_contig_40916	Ostra1B_1_(paired,_trimmed_pairs)_contig_40916	1..817	3.65177	-6.08256	-67.7695	0.000190313	0.0181369	1
Ostra1B_1_(paired,_trimmed_pairs)_contig_43135	Ostra1B_1_(paired,_trimmed_pairs)_contig_43135	1..3367	1.4402	-6.10157	-68.6681	1.06717e-06	0.000504073	0.0543275
Ostra1B_1_(paired,_trimmed_pairs)_contig_16138	Ostra1B_1_(paired,_trimmed_pairs)_contig_16138	1..658	4.09278	-6.13829	-70.4385	9.57644e-07	0.000466206	0.0487518
Ostra1B_1_(paired,_trimmed_pairs)_contig_35529	Ostra1B_1_(paired,_trimmed_pairs)_contig_35529	1..680	7.23769	-6.15484	-71.2509	4.35906e-06	0.00135438	0.221911
Ostra1B_1_(paired,_trimmed_pairs)_contig_48959	Ostra1B_1_(paired,_trimmed_pairs)_contig_48959	1..897	2.66943	-6.19608	-73.3173	0.000162124	0.0161788	1
Ostra1B_1_(paired,_trimmed_pairs)_contig_31770	Ostra1B_1_(paired,_trimmed_pairs)_contig_31770	1..621	4.68046	-6.22192	-74.6422	8.96851e-05	0.0107063	1
Ostra1B_1_(paired,_trimmed_pairs)_contig_10625	Ostra1B_1_(paired,_trimmed_pairs)_contig_10625	1..578	2.8346	-6.35784	-82.0163	0.0003036	0.0253166	1
Ostra1B_1_(paired,_trimmed_pairs)_contig_30040	Ostra1B_1_(paired,_trimmed_pairs)_contig_30040	1..586	3.12143	-6.39813	-84.3389	0.000408792	0.0312716	1
Ostra1B_1_(paired,_trimmed_pairs)_contig_46698	Ostra1B_1_(paired,_trimmed_pairs)_contig_46698	1..552	8.19178	-6.48753	-89.7309	1.70498e-05	0.00348392	0.867971
Ostra1B_1_(paired,_trimmed_pairs)_contig_13513	Ostra1B_1_(paired,_trimmed_pairs)_contig_13513	1..1711	19.8138	-6.50345	-90.7263	1.64275e-12	2.48401e-08	8.36293e-08
Ostra1B_1_(paired,_trimmed_pairs)_contig_29469	Ostra1B_1_(paired,_trimmed_pairs)_contig_29469	1..823	2.50462	-6.53597	-92.7945	0.00041329	0.0315016	1
Ostra1B_1_(paired,_trimmed_pairs)_contig_5013	Ostra1B_1_(paired,_trimmed_pairs)_contig_5013	1..547	10.1723	-6.5522	-93.8444	2.27236e-05	0.00421435	1
Ostra1B_1_(paired,_trimmed_pairs)_contig_40534	Ostra1B_1_(paired,_trimmed_pairs)_contig_40534	1..2082	1.11415	-6.56244	-94.5129	3.71411e-05	0.00589101	1
Ostra1B_1_(paired,_trimmed_pairs)_contig_38669	Ostra1B_1_(paired,_trimmed_pairs)_contig_38669	1..864	4.1871	-6.58515	-96.0128	5.0278e-06	0.00150718	0.255955
Ostra1B_1_(paired,_trimmed_pairs)_contig_36698	Ostra1B_1_(paired,_trimmed_pairs)_contig_36698	1..1352	3.00229	-6.69367	-103.513	4.13402e-05	0.00630517	1
Ostra1B_1_(paired,_trimmed_pairs)_contig_47079	Ostra1B_1_(paired,_trimmed_pairs)_contig_47079	1..963	36.3645	-6.7253	-105.808	7.35638e-09	1.85393e-05	0.000374499
Ostra1B_1_(paired,_trimmed_pairs)_contig_46856	Ostra1B_1_(paired,_trimmed_pairs)_contig_46856	1..977	4.80996	-6.73372	-106.427	4.14496e-05	0.00630517	1
Ostra1B_1_(paired,_trimmed_pairs)_contig_40965	Ostra1B_1_(paired,_trimmed_pairs)_contig_40965	1..1658	1.4862	-6.82377	-113.282	9.1969e-05	0.0108646	1
Ostra1B_1_(paired,_trimmed_pairs)_contig_30208	Ostra1B_1_(paired,_trimmed_pairs)_contig_30208	1..706	7.75336	-6.8836	-118.078	3.38724e-06	0.00118197	0.172438
Ostra1B_1_(paired,_trimmed_pairs)_contig_44906	Ostra1B_1_(paired,_trimmed_pairs)_contig_44906	1..1019	16.5449	-6.91729	-120.868	2.67978e-07	0.000215746	0.0136422
Ostra1B_1_(paired,_trimmed_pairs)_contig_28059	Ostra1B_1_(paired,_trimmed_pairs)_contig_28059	1..538	4.9577	-6.93638	-122.478	6.91359e-05	0.00888614	1
Ostra1B_1_(paired,_trimmed_pairs)_contig_40888	Ostra1B_1_(paired,_trimmed_pairs)_contig_40888	1..607	4.40576	-6.96658	-125.069	3.12288e-05	0.00528593	1
Ostra1B_1_(paired,_trimmed_pairs)_contig_27174	Ostra1B_1_(paired,_trimmed_pairs)_contig_27174	1..1107	53.8483	-7.00158	-128.14	4.63116e-13	1.05042e-08	2.35763e-08
Ostra1B_1_(paired,_trimmed_pairs)_contig_20744	Ostra1B_1_(paired,_trimmed_pairs)_contig_20744	1..707	13.3265	-7.03899	-131.506	4.61854e-07	0.000281483	0.0235121
Ostra1B_1_(paired,_trimmed_pairs)_contig_50507	Ostra1B_1_(paired,_trimmed_pairs)_contig_50507	1..508	13.2589	-7.30922	-158.597	3.38651e-07	0.000236342	0.01724
Ostra1B_1_(paired,_trimmed_pairs)_contig_8970	Ostra1B_1_(paired,_trimmed_pairs)_contig_8970	1..537	6.50479	-7.32805	-160.681	3.41331e-05	0.00561008	1
Ostra1B_1_(paired,_trimmed_pairs)_contig_521	Ostra1B_1_(paired,_trimmed_pairs)_contig_521	1..5611	1.03685	-7.38523	-167.177	9.16912e-06	0.00231519	0.466782
Ostra1B_1_(paired,_trimmed_pairs)_contig_46541	Ostra1B_1_(paired,_trimmed_pairs)_contig_46541	1..984	4.02931	-7.40184	-169.113	3.18602e-06	0.00114473	0.162194
Ostra1B_1_(paired,_trimmed_pairs)_contig_39294	Ostra1B_1_(paired,_trimmed_pairs)_contig_39294	1..1881	1.96053	-7.50201	-181.272	4.54674e-05	0.00671836	1
Ostra1B_1_(paired,_trimmed_pairs)_contig_6620	Ostra1B_1_(paired,_trimmed_pairs)_contig_6620	1..664	10.1131	-7.56047	-188.768	3.56779e-07	0.000245221	0.0181629
Ostra1B_1_(paired,_trimmed_pairs)_contig_32074	Ostra1B_1_(paired,_trimmed_pairs)_contig_32074	1..664	7.1764	-7.68652	-206.002	3.27922e-06	0.00115314	0.166938
Ostra1B_1_(paired,_trimmed_pairs)_contig_9282	Ostra1B_1_(paired,_trimmed_pairs)_contig_9282	1..880	18.9233	-7.8823	-235.944	2.14691e-08	3.8061e-05	0.00109295
Ostra1B_1_(paired,_trimmed_pairs)_contig_42111	Ostra1B_1_(paired,_trimmed_pairs)_contig_42111	1..570	11.2322	-8.04115	-263.407	6.56844e-06	0.00183929	0.334386
Ostra1B_1_(paired,_trimmed_pairs)_contig_13224	Ostra1B_1_(paired,_trimmed_pairs)_contig_13224	1..721	20.1414	-8.50591	-363.526	2.94408e-10	1.90789e-06	1.49877e-05
Ostra1B_1_(paired,_trimmed_pairs)_contig_46390	Ostra1B_1_(paired,_trimmed_pairs)_contig_46390	1..1328	2.21909	-8.93554	-489.626	0.000625263	0.0417864	1
Ostra1B_1_(paired,_trimmed_pairs)_contig_50246	Ostra1B_1_(paired,_trimmed_pairs)_contig_50246	1..701	5.25424	-9.18097	-580.427	0.000352711	0.028169	1
Ostra1B_1_(paired,_trimmed_pairs)_contig_9405	Ostra1B_1_(paired,_trimmed_pairs)_contig_9405	1..770	24.0403	-9.45506	-701.87	8.32975e-10	4.19847e-06	4.24051e-05
Ostra1B_1_(paired,_trimmed_pairs)_contig_34410	Ostra1B_1_(paired,_trimmed_pairs)_contig_34410	1..2791	4.40579	-10.8782	-1882.19	1.83116e-05	0.00361161	0.932209
